# Supplementary material for: A century of trends in adult human height
Source: eLife. 2016 Jul 26;5:e13410. doi: 10.7554/eLife.13410 (PMC4961475; doi:10.7554/eLife.13410)
Supplement: Supplementary file 3. — DOI: http://dx.doi.org/10.7554/eLife.13410.016 [file elife-13410-supp3.xlsx]

## Sheet: HEIGHTadultMay
Country	Data years	Survey/study name	Level of representativeness		Age range as used for global analysis		Sample size
				Rural, urban, or both	Male	Female	Male	Female
Afghanistan	2013	National Nutrition Survey	National	both		18-49		15589
Albania	2008-2009	DHS	National	both	18-49	18-49	2534	6503
Algeria	2003	STEPS	Community	both	25-64	25-64	1613	2465
Algeria	2005	Transition and Health Impact in North Africa	National	both	35-70	35-70	2004	2807
Algeria	2007-2009	The ISOR (InSulino-resistance in ORan) study	Community	urban	30-64	30-64	378	409
American Samoa	1976-1978	McGarvey, Am J Clin Nutr 53(6 Suppl):1586S-1594S, 1991	National	both	18+	18+	850	1219
American Samoa	1990	McGarvey, Pac Health Dialog 8(1):157-62, 2001	National	both	25+	25+	366	492
American Samoa	1994	McGarvey, Pac Health Dialog 8(1):157-62, 2001	National	both	25+	25+	165	248
American Samoa	2004	STEPS	National	both	25-64	25-64	949	1094
Argentina	1985-1986	INTERSALT	Community	urban	20-59	20-59	100	100
Argentina	2004-2005	CArdiovascular Risk factors Multiple Evaluation in Latin America	Community	urban	25-64	25-64	733	748
Argentina	2005	Encuensta Nacional de Nutricion y Salud 2005	National	both		18-49		4806
Argentina	2008-2011	The VELA Project	Community	rural	18+	18+	146	273
Argentina	2011-2012	CESCAS Study	Community	urban	35-74	35-74	1584	2395
Armenia	1998	The health and nutritional status of children and women in Armenia	National	both	18-45	18-45		2424
Armenia	2000	DHS	National	both		18-49		5444
Armenia	2005	DHS	National	both	18-49	18-49	1025	5698
Australia	1980	Risk Factor Prevalence Survey	National	urban	25-64	25-64	2764	2839
Australia	1983	MONICA, Newcastle	Subnational	urban	35-64	35-64	1215	1244
Australia	1983	MONICA, Perth inner	Community	urban	25-64	25-64	861	921
Australia	1983	Risk Factor Prevalence Survey	National	urban	25-64	25-64	3733	3863
Australia	1988-1989	Dubbo Study of Australian Elderly	Community	urban	59+	59+	878	1219
Australia	1988-1989	MONICA, Newcastle	Subnational	urban	35-64	35-64	672	671
Australia	1988-1989	MONICA, Newcastle	Community	urban	25-34	25-34	70	84
Australia	1988-1989	MONICA, Perth inner	Community	urban	25-64	25-64	403	405
Australia	1988-1989	MONICA, Perth outer	Community	urban	25-64	25-64	412	419
Australia	1989	Risk Factor Prevalence Surveys 1989	National	urban	18+	18+	4521	4698
Australia	1992-1993	Australia Longitudinal Study of Ageing	Community	urban	65+	65+	817	749
Australia	1994	MONICA, Newcastle	Subnational	urban	35-64	35-64	637	688
Australia	1994	MONICA, Perth inner	Community	urban	25-64	25-64	363	350
Australia	1994	MONICA, Perth outer	Community	urban	25-64	25-64	373	387
Australia	1995-1996	National Nutrition Study	National	both	18+	18+	4878	5404
Australia	1996-1998	Western Australian AAA Screening Program	Community	urban	65-84	65-84	12203
Australia	1999-2000	The Australian Diabetes, Obesity and Lifestyle Study 1999-2000	National	both	25+	25+	5003	6117
Australia	1999-2003	North West Adelaide Health Study	Community	urban	18+	18+	1932	2123
Australia	2004-2005	The Australian Diabetes, Obesity and Lifestyle Study 2004-2005	National	both	30+	30+	2878	3476
Australia	2004-2006	North West Adelaide Health Study	Community	urban	20+	20+	1524	1679
Australia	2007-2008	National Health Survey	National	both	18+	18+	5282	5700
Australia	2008-2010	North West Adelaide Health Study	Community	urban	24+	24+	1168	1318
Australia	2011-2012	Australian Health Survey	National	both	18+	18+	10080	11015
Australia	2012	The Australian Diabetes, Obesity and Lifestyle Study 2012	National	both	37+	37+	2048	2531
Austria	1992	Vorarlberg Health Monitoring and Promotion Programme	Subnational	rural	18+	18+	14161	18836
Austria	1998	Vorarlberg Health Monitoring and Promotion Programme	Subnational	rural	18+	18+	16154	20916
Austria	2004	Vorarlberg Health Monitoring and Promotion Programme	Subnational	rural	18+	18+	20162	23893
Azerbaijan	1996	Health and Nutrition Survey	National	both	19-59	19-59	121	295
Azerbaijan	2006	DHS	National	both	18-59	18-49	2209	7318
Bahrain	1998-1999	National Nutrition Survey	National	both	19+	19+	1120	1181
Bangladesh	1996-1997	DHS	National	both		18-49		4091
Bangladesh	1999-2000	DHS	National	both		18-49		4685
Bangladesh	2002	STEPS	National	rural	25-64	25-64	2086	2039
Bangladesh	2002	STEPS	National	urban	25-64	25-64	3535	3740
Bangladesh	2004	DHS	National	both		18-49		10362
Bangladesh	2007	DHS	National	both		18-49		10270
Bangladesh	2011	DHS	National	both	18+	18+	5252	18588
Barbados	1999-2000	The Survey on Health, Well-Being, and Aging in Latin America and the Caribbean (SABE)	Community	urban	60+	60+	572	884
Barbados	2011-2013	Health of the Nation (HotN)	National	both	25+	25+	456	713
Belgium	1983-1985	MONICA, Luxembourg	Community	urban	35-64	35-64	944	936
Belgium	1984-1985	Belgian Interuniversity Research on Nutrition and Health	National	both	25-74	25-74	5903	5291
Belgium	1985-1987	INTERSALT, Charleroi	Community	urban	20-59	20-59	82	75
Belgium	1985-1986	INTERSALT, Ghent	Community	urban	20-59	20-59	100	100
Belgium	1985-1987	MONICA, Charleroi	Community	urban	25-64	25-64	347	327
Belgium	1985-1987	MONICA, Ghent	Community	urban	25-64	25-64	549	459
Belgium	1985-1990	Flemish Study on Environment, Genes and Health Outcomes	Community	rural	20-90	20-90	656	699
Belgium	1987-1990	MONICA, Charleroi	Community	urban	25-64	25-64	325	301
Belgium	1988-1990	MONICA, Ghent	Community	urban	25-64	25-64	456	449
Belgium	1990-1993	MONICA, Charleroi	Community	urban	25-64	25-64	337	332
Belgium	1990-1992	MONICA, Ghent	Community	urban	25-64	25-64	509	475
Belgium	1991-1994	Flemish Study on Environment, Genes and Health Outcomes	Community	rural	26-88	26-88	393	422
Belgium	1992-1995	Flemish Study on Environment, Genes and Health Outcomes	Community	rural	27-89	27-89	298	312
Belgium	1994-1996	BIRNH Elderly: Belgian Interuniversity Research on Nutrition and Health in the Elderly	National	both	65-89	65-89	1142	953
Belgium	1996-1998	Flemish Study on Environment, Genes and Health Outcomes	Community	rural	18-84	18-84	354	347
Belgium	1998	Flemish Study on Environment, Genes and Health Outcomes	Community	rural	32-86	32-86	320	363
Belgium	1998-2000	Flemish Study on Environment, Genes and Health Outcomes	Community	rural	18-80	18-80	198	196
Belgium	1999-2001	Flemish Study on Environment, Genes and Health Outcomes	Community	rural	18-81	18-81	213	228
Belgium	2001	Flemish Study on Environment, Genes and Health Outcomes	Community	rural	18-78	18-78	230	215
Belgium	2002-2003	Flemish Study on Environment, Genes and Health Outcomes	Community	rural	18-81	18-81	169	181
Belgium	2003	The European Male Ageing Study	Community	both	40+		444
Belgium	2002-2005	Flemish Study on Environment, Genes and Health Outcomes	Community	rural	18-88	18-88	391	406
Belgium	2005-2008	Flemish Study on Environment, Genes and Health Outcomes	Community	rural	18-89	18-89	449	458
Belgium	2008	The European Male Ageing Study	Community	both	40+		385
Belgium	2009-2013	Flemish Study on Environment, Genes and Health Outcomes	Community	rural	20-88	20-88	330	335
Belgium	2010-2015	Flemish Study on Environment, Genes and Health Outcomes	Community	rural	18-87	18-87	388	411
Belize	2004-2005	CAMDI	National	both	20+	20+	600	1021
Benin	1996	DHS	National	both		18-49		2568
Benin	2001	DHS	National	both		18-49		5481
Benin	2006	DHS	National	both		18-49		15077
Benin	2007	STEPS	Community	urban	25-64	25-64	955	1567
Benin	2008	STEPS	National	both	25-64	25-64	3436	3373
Benin	2011-2012	DHS	National	both	30-64	18-49		14370
Bhutan	2007	STEPS	Community	urban	25-74	25-74	1129	1338
Bhutan	2014	STEPS	National	both	18-69	18-69	1070	1675
Bolivia	1994	DHS	National	both		18-49		2568
Bolivia	1998	DHS	National	both		18-49		4523
Bolivia	2003	DHS	National	both		18-49		14829
Bolivia	2005-2007	Baya Botti et al., Nutr Hosp 24(3):304-11, 2009	National	both	18-18	18-18	137	132
Bolivia	2008	DHS	National	both		18-49		14325
Bosnia and Herzegovina	2002	Non-communicable disease risk factor survey, Federation of B&H	Subnational	both	25-64	25-64	1118	1619
Bosnia and Herzegovina	2012	Non-communicable disease risk factor survey, Federation of B&H	Subnational	rural	18+	18+	1191	1274
Bosnia and Herzegovina	2012	Non-communicable disease risk factor survey, Federation of B&H	Subnational	urban	18+	18+	591	697
Botswana	2007	STEPS	National	both	25-64	25-64	1251	2669
Botswana	2014	STEPS	National	both	18-69	18-69	1237	2509
Brazil	1989	Pesquisa Nacional sobre Saude e Nutricao	National	both	18+	18+	16791	17912
Brazil	1996	DHS	National	both		18-49		3325
Brazil	1995-1996	Cohort study from Porto Alegre	Community	both	18+	18+	489	596
Brazil	1996-1997	The Bambui Cohort Study of Ageing	Community	urban	18+	18+	931	1335
Brazil	1998	Belo Horizonte Heart Study	Community	urban	18-19	18-19	31	43
Brazil	1999-2000	Pelotas cross-sectional survey	Community	urban	20-69	20-69	839	1096
Brazil	1999-2000	The Survey on Health, Well-Being, and Aging in Latin America and the_x000D_ Caribbean (SABE)	Community	urban	60+	60+	733	1066
Brazil	2002-2003	Pesquisa de Orcamentos Familiares	National	both	18+	18+	55681	56389
Brazil	2003	Women health in Southern Brazil	Community	urban		20-60		986
Brazil	2003-2005	São Paulo Health & Ageing Study	Community	urban	65+	65+	783	1198
Brazil	2004-2006	Hearts of Brazil	National	urban	18+	18+	550	627
Brazil	2006	ATITUDE	Subnational	both	18-21	18-21	1325	1734
Brazil	2006	Pesquisa Nacional de Demografia e Saude 2006	National	both		18-49		13929
Brazil	2006-2007	SOFT study	Community	urban	18+	18+	739	1099
Brazil	2008	The Bambui Cohort Study of Ageing	Community	urban	71+	71+	250	456
Brazil	2008-2009	Pesquisa de Orcamentos Familiares	National	both	18+	18+	62035	67213
Brazil	2009-2010	Condições de Saúde de Idosos de Florianópolis - EpiFloripa Idoso	Community	urban	60+	60+	595	1057
Brazil	2011	ATITUDE	Subnational	both	18-19	18-19	689	844
Brazil	2010-2013	Baependi Heart Study	Community	rural	18+	18+	607	884
Brazil	2011-2012	The 1993 Pelotas Birth Cohort Study	Community	urban	18-19	18-19	1953	1993
Brazil	2012-2013	Pelotas Birth Cohort	Community	urban	30	30	1754	1853
Brazil	2012-2013	Prevalence of Leptin Polymorphism Gln223Arg	Community	urban	18+	18+	282	524
Brazil	2014	Brazilian Guide to the Physical Fitnees related to Health Assessment and Lifestyle Habits	Community	urban	18-19	18-19	73	45
Burkina Faso	1992-1993	DHS	National	both		18-49		3871
Burkina Faso	1998-1999	DHS	National	both		18-49		3782
Burkina Faso	2003	DHS	National	both		18-49		10562
Burkina Faso	2010	DHS	National	both		18-49		7536
Burkina Faso	2013	STEPS	National	both	25-64	25-64	2223	2253
Burundi	2010	DHS	National	both		18-49		3951
Cabo Verde	2007	STEPS	National	both	25-64	25-64	659	1086
Cambodia	2000	DHS	National	both		18-49		6432
Cambodia	2005	DHS	National	both		18-49		7452
Cambodia	2010	DHS	National	both		18-49		8103
Cambodia	2010	STEPS	National	both	25-64	25-64	1881	3430
Cambodia	2014	DHS	National	both		18-49		10325
Cameroon	1998	DHS	National	both		18-49		1761
Cameroon	1998-1999	ENHIP	Community	rural	18+	18+	490	714
Cameroon	1998-1999	ENHIP	Community	urban	18+	18+	431	556
Cameroon	2003	STEPS	Subnational	urban	18+	18+	3342	5110
Cameroon	2004	DHS	National	both		18-49		4408
Cameroon	2007	Cameroon Burden of Diabetes - Second Survey	Subnational	urban	18+	18+	3122	4123
Cameroon	2009	National Survey of Micronutrient Status and Consumption of Fortifiable Foods	National	both		18-49		877
Cameroon	2011	DHS	National	both		18-49		6990
Canada	1970-1972	Anthropometry report: Height, weight and body dimensions - a report from Nutrition Canada	National	both	18-19	18-19	179	165
Canada	1981	Canada Fitness Survey	National	both	18-64	18-64	5136	5873
Canada	1985-1986	INTERSAL, St Johns	Community	urban	20-59	20-59	100	100
Canada	1985-1988	MONICA, Halifax	Community	both	25-64	25-64	438	420
Canada	1986-1992	Canada Heart Health Survey	National	both	18-74	18-74	9680	9954
Canada	1995	MONICA, Halifax	Community	both	25-64	25-64	274	287
Canada	2007-2011	Canadian Health Measures Survey	National	both	18-79	18-79	3532	4065
Central African Republic	1994-1995	DHS	National	both		18-49		2265
Central African Republic	2010	STEPS	Community	both	25-64	25-64	1861	2134
Chad	1996-1997	DHS	National	both		18-49		4306
Chad	2004	DHS	National	both		18-49		3460
Chad	2008	STEPS	Community	urban	25-64	25-64	1024	903
Chile	1992-1993	Miquel et al., Gastroenterology 115: 937-46, 1998	Community	urban	18+	18+	657	1031
Chile	2000	Nervi et al., J Hepatol 45: 299 -305, 2006	Community	urban	18+	18+	335	624
Chile	1999-2000	The Survey on Health, Well-Being, and Aging in Latin America and the_x000D_ Caribbean (SABE)	Community	urban	60+	60+	411	807
Chile	2003	Encuesta Nacional de Salud	National	both	18+	18+	1547	1850
Chile	2004-2005	CArdiovascular Risk factors Multiple Evaluation in Latin America	Community	urban	25-64	25-64	586	872
Chile	2009-2010	Encuesta Nacional de Salud	National	both	18+	18+	1875	2841
Chile	2011-2012	CESCAS Study	Community	urban	35-74	35-74	922	1027
Chile	2013	Global School-based Student Health Survey	National	both	18-19	18-19	82	55
China	1979-1982	East Beijing Study 1	Community	urban	20-84	20-84	363	382
China	1982	China National Nutritional Survey	National	both	18-94	18-94	8918	8753
China	1983	Sino-MONICA Shanghai	Subnational	both	30-64	30-64	624	630
China	1985	Chinese National Surveys on Students Constitution and Health	National	both	18-18	18-18	16847	16596
China	1984-1985	MONICA, Beijing	Community	both	25-64	25-64	813	856
China	1984-1985	Sino-MONICA Beijing	Subnational	both	25-64	25-64	813	857
China	1986	INTERSALT, Beijing	Community	urban	20-59	20-59	100	100
China	1986	INTERSALT, Nanning	Community	both	20-59	20-59	100	100
China	1986	INTERSALT, Tianjin	Community	urban	20-59	20-59	100	100
China	1988	Sino-MONICA Hebei	Subnational	both	25-64		800
China	1988	Sino-MONICA Heilongjiang	Subnational	both	25-64	25-64	800	800
China	1988	Sino-MONICA Henan	Subnational	both	25-64	25-64	345	427
China	1988	Sino-MONICA Neimenggu	Subnational	both	25-64	25-64	396	400
China	1988	Sino-MONICA Sichuan	Subnational	both	25-64	25-64	312	334
China	1988	Sino-MONICA Shandong	Subnational	both	25-64	25-64	211	225
China	1986-1989	Sino-MONICA Shanghai	Subnational	both	25-64	25-64	675	753
China	1988-1990	East Beijing Study 2	Community	urban	20-84	20-84	135	148
China	1989†	China Health and Nutrition Survey	National	both	18-45	18-45	2381	2665
China	1988-1989	MONICA, Beijing	Community	both	25-64	25-64	701	862
China	1988-1989	Sino-MONICA Beijing	Subnational	both	25-64	25-64	701	862
China	1989	Sino-MONICA Fujian	Subnational	both	25-64	25-64	179	191
China	1988-1989	Sino-MONICA Jilin	Subnational	both	25-64	25-64	380	400
China	1989	Sino-MONICA Jiangsu	Subnational	both	25-64	25-64	398	399
China	1988-1989	Sino-MONICA Jiangxi	Subnational	both	25-64	25-64	379	386
China	1988-1989	Sino-MONICA Liaoning	Subnational	both	25-64	25-64	728	734
China	1991	China National Hypertension Survey Epidemiology Follow-up Study	National	both	40+	40+	75696	79040
China	1991†	China Health and Nutrition Survey	National	both	18+	18+	4094	4563
China	1990-1991	China Prospective Study	National	both	40-79		221194
China	1991	Sino-MONICA Shanghai	Subnational	both	30-64	30-64	564	624
China	1992-1993	Anzhen 02 Cohort Study	Community	urban	34-65	34-65	2032	2120
China	1991-1992	Fangshan Cohort Study	Community	urban	34-86	34-86	872	1736
China	1992	Huashan Study	Community	urban	35-75	35-75	892	965
China	1992	China National Nutritional Survey	National	both	18-92	18-92	23814	27157
China	1992	Sino-MONICA Sichuan	Subnational	both	25-64	25-64	608	527
China	1993†	China Health and Nutrition Survey	National	both	18+	18+	3902	4315
China	1993	MONICA, Beijing	Community	both	25-64	25-64	613	816
China	1993	Sino-MONICA Anhui	Subnational	both	25-64	25-64	193	195
China	1993	Sino-MONICA Beijing	Subnational	both	25-64	25-64	613	816
China	1993	Sino-MONICA Jiangsu	Subnational	both	25-64	25-64	462	365
China	1993	Sino-MONICA Liaoning	Subnational	both	25-64	25-64	493	500
China	1995	Chinese National Surveys on Students Constitution and Health	National	both	18-18	18-18	8651	8454
China	1997†	China Health and Nutrition Survey	National	both	18+	18+	4180	4462
China	1997	International collaborative study of macronutrients, micronutrients and blood pressure	Community	rural	40-59	40-59	133	139
China	1997	International collaborative study of macronutrients, micronutrients and blood pressure	Community	rural	40-59	40-59	140	138
China	1997	International collaborative study of macronutrients, micronutrients and blood pressure	Community	rural	40-59	40-59	143	146
China	2000†	China Health and Nutrition Survey	National	both	18+	18+	4541	5001
China	2000	Chinese National Surveys on Students Constitution and Health	National	both	18-18	18-18	9085	9162
China	2000-2001	The International Collaborative Study of Cardiovascular Disease in ASIA	National	both	35-74	35-74	7511	8006
China	2002	China National Nutritional and Health Survey	National	both	18-101	18-101	64630	75015
China	2004	Beijing Child and Adolescent Metabolic Syndrome study	Community	both	18-18	18-18	248	258
China	2004†	China Health and Nutrition Survey	National	both	18+	18+	4391	4845
China	2005	Chinese National Surveys on Students Constitution and Health	National	both	18-18	18-18	10117	10190
China	2006	Beijing Eye Study	Community	both	45+	45+	1394	1820
China	2006†	China Health and Nutrition Survey	National	both	18+	18+	4308	4862
China	2005-2006	Hong Kong Growth Survey	Subnational	both	18-19	18-19	920	951
China	2004-2008	Xinjiang Children and Adolescent Survey	Subnational	both	18-18	18-18	115	123
China	2007	Beijing Child and Adolescent Metabolic Syndrome study	Community	urban	18-18	18-18	20	18
China	2009†	China Health and Nutrition Survey	National	both	18+	18+	4522	5031
China	2008-2010	Fangshan Family-based Ischemic Stroke Study in China (FISSIC) program	Community	rural	40+	40+	19482	36451
China	2007-2010	SAGE	National	both	50+	50+	5763	6620
China	2010	China Noncommunicable Disease Surveillance	National	both	18+	18+	45072	53457
China	2010	Chinese National Surveys on Students Constitution and Health	National	both	18-18	18-18	8965	8923
China	2011	Beijing Eye Study	Community	both	50+	50+	1467	1895
China	2011	Beijing Pediatric Eye Study	Community	both	18-18	18-18	627	611
China	2011†	China Health and Nutrition Survey	National	both	18+	18+	5890	6732
China	2012	Shandong Children Study	Community	rural	18-18	18-18	53	44
China	2012	Shandong Children Study	Community	urban	18-18	18-18	4
China	2013	Ejina Children Study	Community	both	18-21	18-21	28	25
China	2012-2013	The Kailuan Study	Community	urban	18+	18+	81049	21452
China (Hong Kong SAR)	1985-1986	Shatin New Town Study	Community	urban	70+	70+	278	670
China (Hong Kong SAR)	1991	The Hong Kong study on Health, health risk and quality of life in the Chinese elderly cohort	Community	both	70+	70+	960	969
China (Hong Kong SAR)	1995-1996	Hong Kong Cardiovascular Risk Factor Prevalence Study 1995-1996	National	both	25-74	25-74	1412	1484
Colombia	1986	INTERSALT	Community	rural	20-59	20-59	96	95
Colombia	1995	DHS	National	both		18-49		3759
Colombia	2000	DHS	National	both		18-49		3630
Colombia	2004-2005	CArdiovascular Risk factors Multiple Evaluation in Latin America	Community	urban	25-64	25-64	549	815
Colombia	2005	DHS	National	both	18-64	18-64	25097	40081
Colombia	2005	Encuesta Nacional de Situacion Nutricional	National	both	2016-12-18	18-49		3320
Colombia	2007	Encuesta Nacional de Salud	National	both	18-69	18-69	5483	7715
Colombia	2010	DHS	National	both	18-64	18-64	39547	53405
Colombia	2010	STEPS	Subnational	both	18-64	18-64	922	1266
Comoros	1996	DHS	National	both		18-49		872
Comoros	2011	STEPS	National	both	25-64	25-64	1561	3857
Comoros	2012	DHS	National	both		18-49		4422
Congo	1986	Enquête Brazzaville 1986	Community	urban	18-50	18-50		1027
Congo	1987	Enquête Nationale Congo 1987	National	rural		18-49		1356
Congo	1991	Enquête Brazzaville 1991	Community	urban	18-90	18-90	1200	1885
Congo	1996	Enquête Brazzaville 1996	Community	urban	18-90	18-90	1346	1914
Congo	2004	STEPS	Community	urban	25-64	25-64	1015	1006
Congo	2005	DHS	National	both		18-49		5924
Congo	2011-2012	DHS	National	both		18-49		4931
Cook Islands	2003	STEPS	National	both	25-64	25-64	925	971
Costa Rica	2004	CAMDI	Community	urban	20+	20+	304	624
Costa Rica	2004-2006	Costa Rican Longevity and Healthy Aging Study Pre-1945 Cohort Wave 1	National	both	60+	60+	1167	1355
Costa Rica	2006-2008	Costa Rican Longevity and Healthy Aging Study Pre-1945 Cohort Wave 2	National	both	62+	62+	944	1104
Costa Rica	2009-2010	Costa Rican Longevity and Healthy Aging Study Pre-1945 Cohort Wave 3	National	both	64+	64+	739	891
Costa Rica	2010-2011	Costa Rican Longevity and Healthy Aging Study 1945-1955 Cohort Wave 1	National	both	54-66	54-66	1062	1680
Costa Rica	2012-2014	Costa Rican Longevity and Healthy Aging Study 1945-1955 Cohort Wave 2	National	both	56-68	56-68	888	1501
Cote d'Ivoire	1994	DHS	National	both		18-49		3343
Cote d'Ivoire	1998-1999	DHS	National	both		18-49		2519
Cote d'Ivoire	2005	STEPS	National	rural	18-64	18-64	855	997
Cote d'Ivoire	2005	STEPS	National	urban	18-64	18-64	986	1354
Cote d'Ivoire	2011-2012	DHS	National	both		18-49		4511
Croatia	2005	Endemic Nephropathy and Arterial hypertension (ENAH)	Subnational	rural	18+	18+	265	368
Croatia	2006-2008	The Cardiovascular risk factors in school age – intervention model development	National	both	18-20	18-20	190	202
Croatia	2008	Endemic Nephropathy and Arterial hypertension (ENAH)	Subnational	rural	18+	18+	331	533
Croatia	2010	Endemic Nephropathy and Arterial hypertension (ENAH)	Subnational	rural	18+	18+	252	395
Croatia	2015	Endemic Nephropathy and Arterial hypertension (ENAH) Follow-up Study	Subnational	rural	18+	18+	225	460
Cuba	1999-2000	The Survey on Health, Well-Being, and Aging in Latin America and the_x000D_ Caribbean (SABE)	Community	urban	60+	60+	631	1049
Cuba	2010	National Risk Factor Survey	National	both	18+	18+	3204	3744
Cuba	2011	Non communicable disease risk factor in Cienfuegos	Community	urban	18-80	18-80	593	849
Cyprus	2007-2008	Asthma Study Cyprus	National	both	18-18	18-18	13	22
Czech Republic	1985	Czech-MONICA	National	both	25-64	25-64	1243	1307
Czech Republic	1988	Czech-MONICA	National	both	25-64	25-64	1357	1410
Czech Republic	1992	Czech-MONICA	National	both	25-64	25-64	1131	1207
Czech Republic	1997-1998	post-Czech-MONICA	National	both	25-64	25-64	1527	1665
Czech Republic	2000-2001	post-Czech-MONICA	National	both	25-64	25-64	1628	1690
Czech Republic	2002-2005	Health, Alcohol and Psychosocial factors In Eastern Europe	Subnational	urban	45-69	45-69	3243	3883
Czech Republic	2007-2008	post-Czech-MONICA	National	both	25-64	25-64	1717	1861
Denmark	1957	The Danish Conscription Database	National	both	18-26		4332
Denmark	1958	The Danish Conscription Database	National	both	18-26		14653
Denmark	1959	The Danish Conscription Database	National	both	18-26		21702
Denmark	1960	The Danish Conscription Database	National	both	18-26		25702
Denmark	1961	The Danish Conscription Database	National	both	18-26		28754
Denmark	1962	The Danish Conscription Database	National	both	18-26		31637
Denmark	1963	The Danish Conscription Database	National	both	18-26		35386
Denmark	1964	The Danish Conscription Database	National	both	18-26		36967
Denmark	1965	The Danish Conscription Database	National	both	18-26		28206
Denmark	1966	The Danish Conscription Database	National	both	18-26		38913
Denmark	1967	The Danish Conscription Database	National	both	18-26		35881
Denmark	1968	The Danish Conscription Database	National	both	18-26		31098
Denmark	1969	The Danish Conscription Database	National	both	18-26		35246
Denmark	1970	The Danish Conscription Database	National	both	18-26		32971
Denmark	1971	The Danish Conscription Database	National	both	18-26		31221
Denmark	1972	The Danish Conscription Database	National	both	18-26		37696
Denmark	1973	The Danish Conscription Database	National	both	18-26		23374
Denmark	1974	The Danish Conscription Database	National	both	18-26		24165
Denmark	1975	The Danish Conscription Database	National	both	18-26		33518
Denmark	1976	The Danish Conscription Database	National	both	18-26		41860
Denmark	1977	The Danish Conscription Database	National	both	18-26		37576
Denmark	1978	The Danish Conscription Database	National	both	18-26		18571
Denmark	1979	The Danish Conscription Database	National	both	18-26		9183
Denmark	1980	The Danish Conscription Database	National	both	18-26		3710
Denmark	1981	The Danish Conscription Database	National	both	18-26		2318
Denmark	1982	The Danish Conscription Database	National	both	18-26		1478
Denmark	1983	The Danish Conscription Database	National	both	18-26		962
Denmark	1982-1984	MONICA, Glostrup	Community	urban	30-61	30-61	1940	1844
Denmark	1982-1984	Obesity Research Group-Copenhagen City Heart Study 2	Subnational	both	22-63		1140
Denmark	1984	The Danish Conscription Database	National	both	18-26		465
Denmark	1985	INTERSALT	Community	urban	20-59	20-59	99	100
Denmark	1986-1987	MONICA, Glostrup	Community	urban	29-61	29-61	746	753
Denmark	1991-1992	MONICA, Glostrup	Community	urban	29-61	29-61	809	816
Denmark	1992-1994	Obesity Research Group-Copenhagen City Heart Study 3	Subnational	both	32-73		922
Denmark	1993-1997	EPIC Aarhus	Community	urban	50-65	50-65	8430	8717
Denmark	1993-1997	EPIC Copenhagen	Community	urban	50-65	50-65	18729	21133
Denmark	2006-2008	The Health2006 Cohort	Community	urban	18-71	18-71	1553	1916
Denmark	2007-2008	The Danish Health Examination Survey 2007-2008	National	both	18+	18+	7351	10697
Denmark	2009-2010	The European Youth Heart Study	Community	both	18-28	18-28	305	345
Dominica	2007	STEPS	National	both	18-64	18-64	421	533
Dominican Republic	1991	DHS	National	both		18-49		2392
Dominican Republic	1996	DHS	National	both		18-49		6890
Dominican Republic	2013	DHS	National	both	18-59	18-49	9282	8353
DR Congo	2001	Multiple Indicator Cluster Survey Round 2	National	both		18-49		5474
DR Congo	2005	STEPS	Community	urban	18+	18+	677	1058
DR Congo	2007	DHS	National	both		18-49		4298
DR Congo	2013-2014	DHS	National	both		18-49		8160
Ecuador	2004-2005	CArdiovascular Risk factors Multiple Evaluation in Latin America	Community	urban	25-64	25-64	813	825
Ecuador	2011-2013	Encuesta Nacional de Salud y Nutricion	National	both	18-59	18-59	13189	17276
Egypt	1992	DHS	National	both		18-49		5430
Egypt	1991-1993	The Egyptian National Hypertension Study	National	both	25+	25+	972	1323
Egypt	1995	DHS	National	both		18-49		7676
Egypt	2000	DHS	National	both		18-49		15195
Egypt	2002	National Survey of Smoking, Obesity, Blood Pressure and Blood Glucose	National	both	18+	18+	2913	3643
Egypt	2003	DHS	National	both		18-49		8985
Egypt	2003-2004	Marzouk et al., Gut 56(8):1105-10, 2007	Community	rural	25+	25+	322	456
Egypt	2005	DHS	National	both		18-49		19062
Egypt	2005	STEPS	National	both	18-65	18-65	4283	4196
Egypt	2007-2009	Mostafa et al., Gut 59(8):1135-40, 2010	Community	rural	35+	35+	642	843
Egypt	2008	DHS	National	both	18-59	18-49	6482	18579
Egypt	2011	STEPS	National	both	18-65	18-65	1667	2986
Egypt	2014	DHS	National	both		18-49		21396
El Salvador	2002-2003	Ecuesta Nacional de Salud Familiar	National	both		18-49		4000
El Salvador	2004	CAMDI	Community	urban	20+	20+	396	811
El Salvador	2008	Ecuesta Nacional de Salud Familiar	National	both		18-49		6561
Eritrea	2004	STEPS	National	both	18-64	18-64	1054	1086
Eritrea	2010	STEPS	National	both	25-74	25-74	1713	4520
Estonia	1997	Pomerleau et al., Public Health Nutrition 3: 3-10, 2000	National	both	19-64	19-64	525	629
Estonia	2002	Estonian Biobank	National	both	18+	18+	89	217
Estonia	2003	Estonian Biobank	National	both	18+	18+	2695	5688
Estonia	2003	The European Male Ageing Study	Community	both	40+		416
Estonia	2004	Estonian Biobank	National	both	18+	18+	527	947
Estonia	2007	Estonian Biobank	National	both	18+	18+	1000	2187
Estonia	2008	Estonian Biobank	National	both	18+	18+	5148	10990
Estonia	2008	The European Male Ageing Study	Community	both	40+		305
Estonia	2009	Estonian Biobank	National	both	18+	18+	3963	6493
Estonia	2010	Estonian Biobank	National	both	18+	18+	4052	7045
Estonia	2011	Estonian Biobank	National	both	18+	18+	111	176
Estonia	2012	Estonian Biobank	National	both	18+	18+	85	130
Estonia	2013	Estonian Biobank	National	both	18+	18+	106	143
Ethiopia	2000	DHS	National	both		18-49		13027
Ethiopia	2005	DHS	National	both		18-49		5734
Ethiopia	2006	STEPS	Community	urban	25-64	25-64	1643	2345
Ethiopia	2011	DHS	National	both	18-59	18-49	12627	14078
Fiji	2002	STEPS	National	both	18-64	18-64	2500	3726
Fiji	2005-2007	Pacific Obesity Prevention in Communities - Ma’alahi Youth Project	Subnational	both	18-19	18-19	288	329
Fiji	2007-2008	Pacific Obesity Prevention in Communities - Ma’alahi Youth Project	Subnational	both	18-22	18-22	398	458
Fiji	2009	Fiji Eye Health Survey 2009	National	both	40+	40+	582	776
Fiji	2011	STEPS	National	both	25-64	25-64	1128	1441
Finland	1974	Finnish cohort of the FINE study	Community	rural	55-74		1099
Finland	1980	Young Finns Study 1980	National	rural	18-18	18-18	121	149
Finland	1980	Young Finns Study 1980	National	urban	18-18	18-18	131	130
Finland	1982	MONICA, North Karelia/Kuopio/Turku/Loimaa	Subnational	both	25-64	25-64	4552	4659
Finland	1983	Young Finns Study 1983	National	rural	18-21	18-21	166	198
Finland	1983	Young Finns Study 1983	National	urban	18-21	18-21	184	204
Finland	1984	Finnish cohort of the FINE study	Community	rural	65-84		673
Finland	1985-1986	INTERSALT, Joensuu	Community	urban	20-59	20-59	100	100
Finland	1985	INTERSALT, Turku	Community	urban	20-59	20-59	100	100
Finland	1986	Young Finns Study 1986	National	rural	18-24	18-24	205	242
Finland	1986	Young Finns Study 1986	National	urban	18-24	18-24	262	337
Finland	1984-1989	Kuopio Ischaemic Heart Disease Risk factor Study	Subnational	both	42-61		2672
Finland	1987	MONICA, North Karelia/Kuopio/Turku/Loimaa	Subnational	both	25-64	25-64	2896	3151
Finland	1989	Finnish cohort of the FINE study	Community	rural	70-89		448
Finland	1990-1992	Oulu 35 Study	Community	both	56-57	56-57	231	326
Finland	1992	The National FINRISK Study	Subnational	both	25-64	25-64	2849	3202
Finland	1991-1993	Kuopio Ischaemic Heart Disease Risk factor Study	Subnational	both	46-64		1037
Finland	1994	Finnish cohort of the FINE study	Community	rural	75-94		267
Finland	1997	The National FINRISK Study	National	both	25-75	25-74	4130	4131
Finland	1996-1998	Oulu 35 Study	Community	both	60-63	60-63	242	345
Finland	1996-1998	Savitaipale Study, Baseline	Community	rural	40-66	40-66	574	574
Finland	2000	Finnish cohort of the FINE study	Community	rural	81-96		92
Finland	1998-2001	Kuopio Ischaemic Heart Disease Risk factor Study	Subnational	both	53-73	53-73	854	920
Finland	2000-2001	Health Survey	National	both	30+	30+	3253	3977
Finland	2001	Young Finns Study 2001	National	rural	24-39	24-39	346	417
Finland	2001	Young Finns Study 2001	National	urban	24-39	24-39	658	803
Finland	2002	The National FINRISK Study	National	both	25-74	25-74	3300	3827
Finland	2007	The National FINRISK Study	National	both	25-74	25-74	2934	3323
Finland	2005-2008	Kuopio Ischaemic Heart Disease Risk factor Study	Subnational	both	62-82	60-82	1241	634
Finland	2007	Oulu 35 Study	Community	both	71-73	71-73	182	271
Finland	2007	Young Finns Study 2007	National	rural	30-45	30-45	377	442
Finland	2007	Young Finns Study 2007	National	urban	30-45	30-45	602	731
Finland	2008	Control group for Finnish male former elite athletes	National	both	61+		206
Finland	2007-2008	Savitaipale Study, Follow-up	Community	both	51-75	51-75	430	483
Finland	2011	Young Finns Study 2011	National	rural	34-49	34-49	364	429
Finland	2011	Young Finns Study 2011	National	urban	34-49	34-49	506	642
Finland	2012	The National FINRISK Study	National	both	25-74	25-74	2774	3052
Finland	2011-2012	Health Survey	National	both	30+	30+	2590	3201
France	1985-1987	MONICA, Strasbourg	Subnational	both	35-64	35-64	664	713
France	1985-1987	MONICA, Strasbourg	Community	both	25-34	25-34	65	78
France	1985-1987	MONICA, Toulouse	Subnational	both	35-64	35-64	675	644
France	1986-1989	MONICA, Lille	Community	urban	25-64	25-64	878	734
France	1988-1991	MONICA, Toulouse	Subnational	both	35-64	35-64	586
France	1994-1996	MONICA, Toulouse	Subnational	both	35-64	35-64	609	566
France	1995-1997	MONICA, Lille	Community	urban	36-67	36-67	599	591
France	1995-1997	MONICA, Strasbourg	Subnational	both	35-64	35-64	529	532
France	1999-2001	The Three city Study	Community	urban	65+	65+	2423	3779
France	2004-2006	National Monitoring of Arterial Risk in Lille (MONA LISA Lille)	Subnational	urban	35-75	35-75	797	796
France	2005-2007	National Monitoring of Arterial Risk in Bas-Rhin (MONA LISA Bas-Rhin)	Community	both	35-74	35-74	781	787
France	2006-2008	The Three city Study	Community	urban	72+	72+	768	1217
France	2006-2007	Etude Nationale Nutrition Santé	National	both	18-74	18-74	876	1537
France	2011-2013	Enquête LIttorale Souffle Air Biologie EnvironnemenT (ELISABET) Dunkerque	Community	urban	40-64	40-64	762	814
France	2011-2013	Enquête LIttorale Souffle Air Biologie EnvironnemenT (ELISABET) Lille	Community	urban	40-64	40-64	758	859
French Polynesia	2010	STEPS	National	both	18-64	18-64	1486	1930
Gabon	2000	DHS	National	both		18-49		2615
Gabon	2009	STEPS	Community	urban	18-64	18-64	1012	1554
Gabon	2012	DHS	National	both		18-49		4902
Gambia	2010	STEPS	National	both	25-64	25-64	1622	2157
Gambia	2013	DHS	National	both		18-49		3956
Georgia	2010	STEPS	National	both	18-64	18-64	1845	4538
Germany	1982	MONICA, Erfurt	Community	urban	25-64	25-64	106	103
Germany	1982-1984	MONICA, Chemnitz	Community	urban	25-64	25-64	267	295
Germany	1982-1984	MONICA, Zwickau	Community	urban	25-64	25-64	246	279
Germany	1984	German Cardiovascular Prevention Study (GCP) - National Health Survey 1984	Subnational	both	25-69	25-69	2415	2370
Germany	1984-1985	MONICA, Berlin-Lichtenberg	Community	urban	25-64	25-64	593	636
Germany	1984	MONICA, Bremen North/West	Community	urban	25-64	25-64	813	852
Germany	1983-1984	MONICA, Halle County	Subnational	urban	25-64	25-64	1110	1172
Germany	1982-1985	MONICA, Rest of Karl-Marx-Stadt County	Subnational	urban	25-64	25-64	593	657
Germany	1982-1985	MONICA, Rest of DDR-MONICA	Subnational	urban	25-64	25-64	235	232
Germany	1985-1986	INTERSALT, Cottbus	Community	urban	20-59	20-59	99	99
Germany	1985-1986	INTERSALT, Heidelberg	Community	urban	20-59	20-59	97	99
Germany	1984-1985	MONICA, Augsburg	Community	both	25-64	25-64	2005	1985
Germany	1984-1986	MONICA, Cottbus County	Community	urban	25-64	25-64	657	739
Germany	1983-1987	MONICA, Rhein-Neckar Region	Community	urban	35-64	35-64	1489	1609
Germany	1985-1986	INTERSALT, Bernried	Community	urban	20-59	20-59	99	98
Germany	1987-1988	MONICA, Erfurt	Community	urban	25-64	25-64	871	910
Germany	1988	German Cardiovascular Prevention Study (GCP) - National Health Survey 1988	Subnational	both	25-69	25-69	2648	2686
Germany	1988	MONICA, Berlin-Lichtenberg	Community	urban	25-64	25-64	690	728
Germany	1988	MONICA, Bremen North/West	Community	urban	25-69	25-69	622	633
Germany	1988	MONICA, Bremen Center/South/East	Community	urban	25-69	25-69	502	582
Germany	1988	MONICA, Chemnitz	Community	urban	25-64	25-64	288	382
Germany	1988	MONICA, Zwickau	Community	urban	25-64	25-64	193	250
Germany	1989-1990	MONICA, Cottbus County	Community	urban	25-64	25-64	539	530
Germany	1988-1989	MONICA, Halle County	Subnational	urban	25-64	25-64	961	1202
Germany	1988-1989	MONICA, Rest of Karl-Marx-Stadt County	Subnational	urban	25-64	25-64	541	626
Germany	1989-1990	MONICA, Augsburg	Community	both	25-64	25-64	1935	1968
Germany	1991-1992	MONICA, Bremen North/West	Community	urban	25-69	25-69	600	672
Germany	1991-1992	MONICA, Bremen Center/South/East	Community	urban	25-69	25-69	524	547
Germany	1991-1992	German Cardiovascular Prevention Study (GCP) - National Health Survey 1991	Subnational	both	25-69	25-69	2602	2671
Germany	1991-1992	First National Examination of life conditions, Environment and Health in East Germany 1991/92	Subnational	both	25-69	25-69	1043	1156
Germany	1991-1992	MONICA, Erfurt	Community	urban	25-64	25-64	588	574
Germany	1993-1994	MONICA, Chemnitz	Community	urban	25-64	25-64	408	424
Germany	1993-1994	MONICA, Zwickau	Community	urban	25-64	25-64	139	186
Germany	1994-1995	MONICA, Augsburg	Community	both	25-64	25-64	1899	1984
Germany	1994-1998	EPIC Heidelberg	Community	urban	40-64	35-64	11680	13458
Germany	1994-1998	EPIC Potsdam	Community	urban	40-64	35-64	10224	15995
Germany	1997-1999	German National Health Interview and Examination Survey	National	both	18-79	18-79	3437	3647
Germany	1997-2001	Study of Health in Pomerania (SHIP-0) baseline study	Subnational	both	20-80	20-80	2111	2187
Germany	1999-2001	KORA S4 Study: Kooperative Research in the Region of Augsburg Survey 4	Community	both	24-75	24-75	2076	2148
Germany	2000-2002	Epidemiological study of the chances of prevention, early recognition and optimal treatment of chronic diseases in an elderly population (ESTHER)	Subnational	both	50-75	50-75	4358	5349
Germany	2002	Echinoccoccus Multilocularis and Internal Diseases in Leutkirch	Community	urban	18-65	18-65	840	950
Germany	2002-2006	Study of Health in Pomerania (SHIP-1) 5-year follow-up	Subnational	both	25-85	25-85	1583	1707
Germany	2006-2008	KORA F4 Study: Kooperative Research in the Region of Augsburg Follow-Up of Survey 4	Community	both	31-81	31-81	1480	1583
Germany	2008-2011	Epidemiological study of the chances of prevention, early recognition and optimal treatment of chronic diseases in an elderly population (ESTHER)	Subnational	both	58-84	58-84	1469	1622
Germany	2008-2011	German Health Interview and Examination Survey for adults 2008-11 (DEGS1)	National	both	18-79	18-79	3395	3683
Ghana	1993	DHS	National	both		18-49		1903
Ghana	1998	DHS	National	both		18-49		2298
Ghana	2003	DHS	National	both		18-49		4708
Ghana	2006	STEPS	Community	urban	25+	25+	845	1704
Ghana	2008	DHS	National	both		18-49		4232
Ghana	2007-2008	SAGE	National	both	50+	50+	2196	1994
Ghana	2012-2014	Research on Obesity and Diabetes among African Migrants (RODAM), control group	Subnational	rural	25+	25+	431	676
Ghana	2012-2014	Research on Obesity and Diabetes among African Migrants (RODAM), control group	Subnational	urban	25+	25+	419	1034
Ghana	2014	DHS	National	both	18-59	18-49	3876	4289
Greece	1991-1999	EPIC	National	both	19-86	19-86	11578	16477
Greece	2003	National Epidemiological Survey	National	both	18-19	18-19	987	1150
Greece	2010-2012	ADONUT	National	both	18-19	18-19	1531	1641
Greenland	2005-2010	Population Health Survey in Greenland	National	both	18+	18+	1345	1721
Grenada	2011	STEPS	National	both	25-64	25-64	443	655
Guatemala	1995	DHS	National	both		18-49		5627
Guatemala	1998-1999	DHS	National	both		18-49		2659
Guatemala	2001-2002	CAMDI	Community	urban	20+	20+	293	638
Guatemala	2003-2005	The Institute of Nutrition of Central America and Panama Nutrition Supplementation Trial Cohort	Community	both	25-41	25-41	268	298
Guatemala	2008-2009	Encuesta Nacional de Salud Materno Infantil	National	both		18-49		14638
Guinea	1999	DHS	National	both		18-49		3683
Guinea	2005	DHS	National	both		18-49		3444
Guinea	2009	STEPS	Subnational	both	18-64	18-64	1046	1216
Guinea	2012	DHS	National	both		18-49		4072
Guinea Bissau	2010	Multiple Indicator Cluster Survey	National	both		18-49		7379
Guyana	2009	DHS	National	both	18-49	18-49	2960	4279
Haiti	1994-1995	DHS	National	both		18-49		2198
Haiti	2000	DHS	National	both		18-49		8553
Haiti	2005-2006	DHS	National	both		18-49		4494
Haiti	2012	DHS	National	both		18-49		8089
Honduras	1996	Honduras National Micronutrient Survey	National	both		20-40		837
Honduras	2003-2004	CAMDI	Community	urban	20+	20+	428	764
Honduras	2005-2006	DHS	National	both		18-49		16455
Honduras	2011-2012	DHS	National	both		18-49		19146
Hungary	1982-1984	MONICA, Budapest	Community	urban	35-64	35-64	775	738
Hungary	1982-1983	MONICA, Pecs	Community	urban	35-64	35-64	823	861
Hungary	1985	INTERSALT	Community	rural	20-59	20-59	100	100
Hungary	1985-1988	First Hungarian Representative Nutrition Survey	National	both	18+	18+	3226	9075
Hungary	1987-1988	MONICA, Budapest	Community	urban	35-64	35-64	1413	1594
Hungary	1987-1988	MONICA, Pecs	Community	urban	35-64	35-64	1581	1513
Hungary	1992-1994	Nutrition survey of the Hungarian population in a Randomized Trial between 1992-1994	National	both	18-35	18-35	388	1281
Hungary	2003	The European Male Ageing Study	Community	both	40+		428
Hungary	2008	The European Male Ageing Study	Community	both	40+		350
Iceland	1983	MONICA, Arnes County	Community	rural	25-64	25-64	388	450
Iceland	1983	MONICA, Reykjavik	Subnational	urban	25-64	25-64	434	461
Iceland	1985-1986	INTERSALT	Community	urban	20-59	20-59	100	100
Iceland	1988-1989	MONICA, Arnes County	Community	rural	25-64	25-64	385	437
Iceland	1988-1989	MONICA, Reykjavik	Subnational	urban	25-64	25-64	414	445
Iceland	1993-1994	MONICA, Arnes County	Community	rural	25-64	25-64	422	484
Iceland	1993-1994	MONICA, Reykjavik	Subnational	urban	25-64	25-64	441	449
India	1975-1979	Diet and Nutritional status of Rural population and Prevalnce of Hypertension	National	rural	18+	18+	22444	17711
India	1986	INTERSALT	Community	urban	20-59	20-59	100	99
India	1988-1989	Rmachandran et al., Diabetes Res Clin Pract 58(1):55-60, 2002	Community	urban	20-74	20-74	455	437
India	1991-1997	Mumbai Cohort Study	Community	urban	35+	35+	88658	59515
India	1995	Shobana et al., Diabetes Res Clin Pract 42(3):181–86, 1998	Community	urban	20-74	20-74	1061	1093
India	1995-1997	Aravind Comprehensive Eye Survey	Community	rural	40-90	40-90	2308	2830
India	1995-1996	Epidemiology of blood pressure across cross-cultural populations of Visakhapatnam district, Andhra Pradesh, India	Community	rural	19-76	19-76	209	228
India	1997	Ramachandran et al., Diabetes Res Clin Pract 44(3):207–13, 1999	Community	rural	20-74	20-74	738	879
India	1996-1999	Chennai Urban Population Study	Community	urban	20+	20+	557	705
India	1998-1999	DHS	National	both		18-49		81213
India	2000	Ramachandran et al., Diabet Med,20(3):220-24, 2003	Subnational	urban	20-75	20-75	4646	5269
India	1999-2002	New Delhi Birth Cohort	Community	urban	26-33	26-33	886	638
India	2001-2004	Chennai Urban Rural Epidemiology Study	Community	urban	20+	20+	1095	1254
India	2002-2003	Blood Pressure epidemiology in tribal, rural and urban communities of Orissa with special reference to physical and social parameters	Community	rural	18-80	18-80	193	186
India	2003-2005	STEPS	Community	both	18-64	18-64	3566	3588
India	2006	Ramachandran et al., Diabetes Care 31(5):893-98, 2008	Community	both	20+	20+	3321	3745
India	2005-2006	DHS	National	both	18-54	18-49	64045	107879
India	2005-2006	Diet and Nutritional status of Rural population and Prevalnce of Hypertension	National	rural	18+	18+	14036	18598
India	2005-2007	Prevalence of cardiovascular risk factors in rural Tamil Nadu	Community	rural	25-65	25-65	4927	5573
India	2006-2008	Central India Eye and Medical Study	Community	rural	30+	30+	2190	2520
India	2007-2008	Integrated Disease Surveillance Project Non-communicable Disease Risk Factors Survey	Subnational	both	18-64	18-64	2602	3369
India	2007-2008	Integrated Disease Surveillance Project Non-communicable Disease Risk Factors Survey	Subnational	both	18-64	18-64	1616	3046
India	2007-2008	Integrated Disease Surveillance Project Non-communicable Disease Risk Factors Survey	Subnational	both	18-64	18-64	2654	2838
India	2007-2008	Integrated Disease Surveillance Project Non-communicable Disease Risk Factors Survey	Subnational	both	18-64	18-64	2907	2855
India	2007-2008	Integrated Disease Surveillance Project Non-communicable Disease Risk Factors Survey	Subnational	both	18-64	18-64	2147	2054
India	2007-2008	Integrated Disease Surveillance Project Non-communicable Disease Risk Factors Survey	Subnational	both	18-64	18-64	1969	2915
India	2007-2008	Integrated Disease Surveillance Project Non-communicable Disease Risk Factors Survey	Subnational	both	18-64	18-64	1960	3081
India	2007-2009	Prevalence of NCD risk factor in people above 15 year in Rural area Nagpur using WHO STEP approach	Community	rural	18+	18+	1828	1681
India	2006-2009	New Delhi Birth Cohort	Community	urban	33-38	33-38	650	445
India	2007-2008	SAGE	National	both	50+	50+	3221	3161
India	2008-2010	ICMR India Diabetes Study	National	both	20+	20+	6974	7064
India	2009-2010	Baseline Survey for the assessment of prevalence of risk factors of NCDs in Gandhinagar District	Community	rural	18-64	18-64	814	762
India	2009-2010	Baseline Survey for the assessment of prevalence of risk factors of NCDs in Gandhinagar District	Community	urban	18-64	18-64	846	861
India	2011-2012	Diet and Nutritional status of Rural population and Prevalnce of Hypertension	National	rural	18+	18+	24079	32208
Indonesia	1993-1994	Indonesian Family Life Surveys	National	both	18+	18+	5749	7304
Indonesia	1997-1998	Indonesian Family Life Surveys	National	both	18+	18+	7719	9592
Indonesia	2000-2001	Indonesian Family Life Surveys	National	both	18+	18+	10584	12123
Indonesia	2007-2008	Indonesian Family Life Surveys	National	both	18+	18+	12640	14236
Indonesia	2013	Population Health Basic Health Research 2013 (Riskesdas 2013)	National	both	18+	18+	315183	342630
Iran	1990-1991	National Health Survey I	National	both	18-18	18-18	289	413
Iran	1999-2000	National Health Survey II	National	both	18-99	18-99	13708	16624
Iran	1999-2001	Tehran Lipid and Glucose Study	Community	urban	18+	18+	4555	6208
Iran	2001	Isfahan Healthy Heart Program, Arak rural	Community	rural	19+	19+	1023	1080
Iran	2001	Isfahan Healthy Heart Program, Arak urban	Community	urban	19+	19+	2084	2124
Iran	2001	Isfahan Healthy Heart Program, Isfahan rural	Community	rural	19+	19+	232	233
Iran	2001	Isfahan Healthy Heart Program, Isfahan urban	Community	urban	19+	19+	1760	1912
Iran	2001	Isfahan Healthy Heart Program, Najaf Abad rural	Community	rural	19+	19+	405	416
Iran	2001	Isfahan Healthy Heart Program, Najaf Abad urban	Community	urban	19+	19+	573	571
Iran	2003-2004	Childhood and Adolescence Surveillance and Prevention of Adult Noncommunicable Disease R1	National	both	18-18	18-18	370	364
Iran	2002-2005	Tehran Lipid and Glucose Study	Community	urban	18+	18+	2153	2810
Iran	2005	Provincial Non-Communicable Disease Surveillance Survey 2005	National	both	18-64	18-64	38068	37556
Iran	2004-2008	Golestan Cohort Study	Subnational	both	40-75	40-75	21229	28808
Iran	2006	Provincial Non-Communicable Disease Surveillance Survey 2006	National	both	18-65	18-65	14154	14024
Iran	2007	Isfahan Healthy Heart Program, Arak rural	Community	rural	19+	19+	1028	1024
Iran	2007	Isfahan Healthy Heart Program, Arak urban	Community	urban	19+	19+	1424	1359
Iran	2007	Isfahan Healthy Heart Program, Isfahan rural	Community	rural	19+	19+	155	151
Iran	2007	Isfahan Healthy Heart Program, Isfahan urban	Community	urban	19+	19+	1309	1302
Iran	2007	Isfahan Healthy Heart Program, Najaf Abad rural	Community	rural	19+	19+	254	253
Iran	2007	Isfahan Healthy Heart Program, Najaf Abad urban	Community	urban	19+	19+	494	542
Iran	2007	STEPS	National	both	18-64	18-64	2226	2221
Iran	2007	Provincial Non-Communicable Disease Surveillance Survey 2007	National	both	18-64	18-64	13848	13811
Iran	2005-2008	Tehran Lipid and Glucose Study	Community	urban	18+	18+	2531	3306
Iran	2008	Provincial Non-Communicable Disease Surveillance Survey 2008	National	both	18-64	18-64	13719	13626
Iran	2009	Provincial Non-Communicable Disease Surveillance Survey 2009	National	both	18-64	18-64	13948	13740
Iran	2009-2010	Childhood and Adolescence Surveillance and Prevention of Adult Noncommunicable Disease R3	National	both	18-18	18-18	497	532
Iran	2008-2011	Tehran Lipid and Glucose Study	Community	urban	20+	20+	4623	5928
Iran	2011	Provincial Non-Communicable Disease Surveillance Survey 2011	National	both	18-69	18-69	4081	5746
Iran	2011-2012	Childhood and Adolescence Surveillance and Prevention of Adult Noncommunicable Disease R4	National	both	18-18	18-18	287	269
Ireland	1998	Survey of Lifestye, Attitudes and Nutritional in Ireland 1998	National	both	18+	18+	123	297
Ireland	2002	Survey of Lifestye, Attitudes and Nutritional in Ireland 2002	National	both	18+	18+	164	218
Ireland	2006-2007	Survey of Lifestye, Attitudes and Nutritional in Ireland 2006-2007	National	both	18+	18+	945	1226
Ireland	2008-2010	National Adult Nutrition Survey	National	both	18+	18+	661	697
Ireland	2009-2011	The Irish Longitudinal Study on Ageing	National	both	50+	50+	2693	3171
Israel	1985-1986	MONICA, Tel Aviv	Community	urban	35-64	35-64	669	704
Israel	1990-1991	The Jerusalem Longitudinal Cohort Study	Community	urban	69-70	69-70	245	204
Israel	1997-1998	The Jerusalem Longitudinal Cohort Study	Community	urban	76-77	76-77	424	431
Israel	1999-2001	Mabat First Israeli National Health and Nutrition Survey	National	both	25-64	25-64	1377	1440
Israel	1999-2005	The Israel Glucose Intolerance, Obesity and Hypertention Study	National	urban	58-94	58-94	520	532
Israel	2003-2004	Mabat Youth First Israeli National Health and Nutrition Survey in 7th-12th grade students 2003-4	National	both	18-18	18-18	50	34
Israel	2002-2007	Hadera District Study	Subnational	urban	25-78	25-78	548	539
Israel	2005-2006	The Jerusalem Longitudinal Cohort Study	Community	urban	83-85	83-85	495	590
Israel	2005-2006	Mabat Zahav National Health and Nutrition Survey ages 65 and over 2005-6	National	both	65+	65+	759	837
Italy	1980-1982	Po river delta Epidemiological Study - first survey	Community	rural	18-64	18-64	1212	1334
Italy	1982-1987	MONICA, Latina	Community	rural	24-66	24-66	852	868
Italy	1985	Finland, Italy, Netherlands, Elderly (Fine-Italy)	Community	rural	65-84	65-84	650
Italy	1985	INTERSALT, Naples	Community	urban	20-59	20-59	100	100
Italy	1986	INTERSALT, Bassiano	Community	urban	20-59	20-59	99	100
Italy	1986	INTERSALT, Gubbio	Community	urban	20-59	20-59	99	100
Italy	1986	INTERSALT, Mirano	Community	urban	20-59	20-59	100	100
Italy	1986	MONICA, Friuli	Subnational	urban	25-64	25-64	925	919
Italy	1986-1987	MONICA, Brianza	Subnational	urban	25-64	25-64	814	832
Italy	1985-1988	Pisa Epidemiological Study - first survey	Community	urban	18-90	18-90	1502	1756
Italy	1989	MONICA, Friuli	Subnational	urban	25-64	25-64	902	902
Italy	1989	Ventimiglia Heart Study	Community	rural	18+	18+	486	595
Italy	1990	Bruneck Study	Community	rural	40-79	40-79	469	450
Italy	1983-1996	Malattie cardiovascolari ATerosclerotiche Istituto Superiore di Sanità	Community	rural	18-77	18-77	3949	4490
Italy	1989-1990	MONICA, Brianza	Subnational	urban	25-64	25-64	787	786
Italy	1988-1991	Po river delta Epidemiological Study - second survey	Community	rural	18-73	18-73	1142	1307
Italy	1991-1993	Pisa Epidemiological Study - second survey	Community	urban	18-97	18-97	1164	1440
Italy	1992-1993	Italian Longitudinal Study on Aging	National	both	65-84	65-84	1718	1518
Italy	1994	MONICA, Friuli	Subnational	urban	25-64	25-64	882	888
Italy	1993-1994	MONICA, Brianza	Subnational	urban	25-64	25-64	801	856
Italy	1995	Bruneck Study	Community	rural	45-84	45-84	411	408
Italy	1993-1998	EPIC Florence	Community	urban	24-72	24-72	3498	9968
Italy	1995-1996	Italian Longitudinal Study on Aging	National	both	69-90	69-90	994	811
Italy	1995-1999	PROgetto Veneto Anziani	Subnational	both	65+	65+	1187	1723
Italy	1998-1999	progetto VIP	Community	both	25-74	25-74	599	600
Italy	2000	Bruneck Study	Community	rural	50-89	50-89	331	361
Italy	1998-2002	Osservatorio Epidemiologico Cardiovascolare?Health Examination Survey	National	both	35-74	35-74	4879	4773
Italy	2000-2001	Italian Longitudinal Study on Aging	National	both	73-93	73-93	639	599
Italy	2001-2003	The Study of Asti	Community	both	45-64	45-64	780	878
Italy	2000-2003	PROgetto Veneto Anziani	Subnational	both	67+	67+	798	1338
Italy	2003	The European Male Ageing Study	Community	both	40+		433
Italy	2002-2005	PROgetto Veneto Anziani	Subnational	both	68+	68+	626	1147
Italy	2005	Bruneck Study	Community	rural	55-93	55-93	264	307
Italy	2004-2005	Italian Project on the Epidemiolofy of Alzheimer's disease	National	both	65-84	65-84	1571	1425
Italy	2004-2005	Vobarno study	Community	both	55-74	55-74	99	113
Italy	2008	The European Male Ageing Study	Community	both	40+		347
Italy	2005-2010	Moli-sani Study	Subnational	both	35+	35+	11694	12614
Italy	2008-2009	progetto VIP	Community	both	25-74	25-74	598	598
Italy	2010	Bruneck Study	Community	rural	60-98	60-98	225	259
Italy	2008-2012	Osservatorio Epidemiologico Cardiovascolare/Health Examination Survey	National	both	35-80	35-80	4369	4332
Italy	2010-2012	CArdiovascular risk MEtabolic syndrome LIver and Autoimmunity diseases (CA.ME.LI.A)	Community	both	18-75	18-75	477	514
Italy	2011-2012	Vobarno study	Community	both	49-62	49-62	107	143
Jamaica	2000-2001	Jamaica Health and Lifestyle Survey	National	both	18-74	18-74	608	1237
Jamaica	2006-2007	Jamaica Youth Risk and Resiliency Behaviour Survey 2006	National	both	18-19	18-19	150	188
Jamaica	2007-2008	Jamaica Health and Lifestyle Survey	National	both	18-74	18-74	821	1833
Japan	1961	Hisayama Study	Community	rural	40+	40+	618	746
Japan	1975	National Nutrition Survey	National	both	18-99	18-99	4591	6723
Japan	1976	National Nutrition Survey	National	both	18-99	18-99	5585	8006
Japan	1977	National Nutrition Survey	National	both	18-99	18-99	4381	6300
Japan	1978	National Nutrition Survey	National	both	18-99	18-99	4720	6664
Japan	1979	National Nutrition Survey	National	both	18-99	18-99	4989	6934
Japan	1980	National Nutrition Survey	National	both	18-99	18-99	5726	7341
Japan	1980-1983	Aito Town Study	Community	rural	20-77	20-77	741	970
Japan	1981	National Nutrition Survey	National	both	18-99	18-99	4126	6145
Japan	1982	National Nutrition Survey	National	both	18-99	18-99	4756	6832
Japan	1983	National Nutrition Survey	National	both	18-99	18-99	4579	6691
Japan	1984	National Nutrition Survey	National	both	18-99	18-99	4540	6390
Japan	1985	INTERSALT, Osaka	Community	urban	20-59	20-59	100	97
Japan	1985	INTERSALT, Tochigi	Community	urban	20-59	20-59	95	99
Japan	1985	INTERSALT, Toyama	Community	urban	20-59	20-59	100	100
Japan	1985	National Nutrition Survey	National	both	18-99	18-99	5384	6991
Japan	1985-1986	Akabane Study	Community	urban	40-69	40-69	812	1022
Japan	1986	National Nutrition Survey	National	both	18-99	18-99	5278	6861
Japan	1987	Konan Town Study	Community	rural	20-79	20-79	70	88
Japan	1987	National Nutrition Survey	National	both	18-99	18-99	4726	6582
Japan	1988	Konan Town Study	Community	rural	20-79	20-79	76	85
Japan	1988	National Nutrition Survey	National	both	18-99	18-99	5127	6497
Japan	1989	Konan Town Study	Community	rural	20-79	20-79	58	63
Japan	1989	National Nutrition Survey	National	both	18-99	18-99	4325	5625
Japan	1990	Konan Town Study	Community	rural	20-79	20-79	27	51
Japan	1990	National Nutrition Survey	National	both	18-99	18-99	4585	6003
Japan	1991	Konan Town Study	Community	rural	20-79	20-79	93	116
Japan	1991	Shigaraki Town Study	Community	rural	30-89	30-89	230	319
Japan	1991	National Nutrition Survey	National	both	18-99	18-99	4673	5945
Japan	1992	Konan Town Study	Community	rural	20-79	20-79	45	47
Japan	1992	Shigaraki Town Study	Community	rural	30-89	30-89	288	385
Japan	1992	National Nutrition Survey	National	both	18-99	18-99	4361	5521
Japan	1993	Konan Town Study	Community	rural	20-79	20-79	54	65
Japan	1993	Shigaraki Town Study	Community	rural	30-89	30-89	301	452
Japan	1993	National Nutrition Survey	National	both	18-99	18-99	4419	5584
Japan	1994	Konan Town Study	Community	rural	20-79	20-79	43	59
Japan	1994	Shigaraki Town Study	Community	rural	30-89	30-89	251	336
Japan	1994	National Nutrition Survey	National	both	18-99	18-99	4309	5373
Japan	1995	Konan Town Study	Community	rural	20-79	20-79	45	61
Japan	1995	Shigaraki Town Study	Community	rural	30-89	30-89	300	470
Japan	1995	National Nutrition Survey	National	both	18-99	18-99	4338	5360
Japan	1996	Shigaraki Town Study	Community	rural	30-89	30-89	86	152
Japan	1996	National Nutrition Survey	National	both	18-99	18-99	4309	5298
Japan	1997	Shigaraki Town Study	Community	rural	30-89	30-89	61	100
Japan	1996-1997	International collaborative study of macronutrients, micronutrients and blood pressure	Community	both	40-59	40-59	130	129
Japan	1997	National Nutrition Survey	National	both	18-99	18-99	4181	5216
Japan	1997-1998	International collaborative study of macronutrients, micronutrients and blood pressure	Community	urban	40-59	40-59	149	148
Japan	1997-1998	International collaborative study of macronutrients, micronutrients and blood pressure	Community	urban	40-59	40-59	149	150
Japan	1997-1998	International collaborative study of macronutrients, micronutrients and blood pressure	Community	urban	40-59	40-59	146	144
Japan	1998	Niigata Study	Community	both	70	70	287	284
Japan	1998	National Nutrition Survey	National	both	18-99	18-99	4442	5430
Japan	1999	Niigata Study	Community	both	71	71	245	216
Japan	1999	National Nutrition Survey	National	both	18-99	18-99	3619	4701
Japan	2000	Niigata Study	Community	both	72	72	233	202
Japan	2000	National Nutrition Survey	National	both	18-99	18-99	3874	4652
Japan	2001	The Japan Association of Health Service Database	Subnational	both	20+	20+	1471868	1231378
Japan	2001	Niigata Study	Community	both	73	73	235	201
Japan	2001	National Nutrition Survey	National	both	18-99	18-99	3719	4729
Japan	2002	Niigata Study	Community	both	74	74	228	202
Japan	2002	National Nutrition Survey	National	both	18-99	18-99	3480	4328
Japan	2002-2003	The Hisayama Study	Community	both	40+	40+	1414	1884
Japan	2003	National Health and Nutrition Survey	National	both	18-99	18-99	3441	4353
Japan	2003	Niigata Study	Community	both	75	75	215	189
Japan	2004	National Health and Nutrition Survey	National	both	18-99	18-99	2822	3501
Japan	2004	Niigata Study	Community	both	76	76	215	185
Japan	2005	National Health and Nutrition Survey	National	both	18-99	18-99	2718	3359
Japan	2005	Niigata Study	Community	both	77	77	203	188
Japan	2006	National Health and Nutrition Survey	National	both	18-99	18-99	2966	3681
Japan	2006	Niigata Study	Community	both	78	78	200	197
Japan	2007	National Health and Nutrition Survey	National	both	18-99	18-99	3001	3642
Japan	2007	Niigata Study	Community	both	79	79	184	193
Japan	2008	National Health and Nutrition Survey	National	both	18-99	18-99	3070	3773
Japan	2008	Niigata Study	Community	both	80	80	174	180
Japan	2009	National Health and Nutrition Survey	National	both	18-99	18-99	2989	3715
Japan	2010	National Health and Nutrition Survey	National	both	18-99	18-99	2782	3446
Japan	2011	National Health and Nutrition Survey	National	both	18-99	18-99	2627	3210
Japan	2011	The Tokyo Health Service Association Database	Community	urban	20+	20+	82453	54028
Japan	2012	National Health and Nutrition Survey	National	both	18-99	18-99	9850	12321
Japan	2013	National Health and Nutrition Survey	National	both	18-99	18-99	2786	3295
Jordan	1997	DHS	National	both		18-49		3662
Jordan	2002	DHS	National	both		18-49		5630
Jordan	2004	Behavioural Risk Factor Surveillence Survey	National	both	18+	18+	237	473
Jordan	2007	Behavioural Risk Factor Surveillence Survey	National	both	18+	18+	332	433
Jordan	2007	DHS	National	both		18-49		5166
Jordan	2009	DHS	National	both		18-49		4694
Jordan	2009	Metablic abnomalities and vitamin D study	National	both	18+	18+	1144	3509
Jordan	2012	DHS	National	both		18-49		7147
Kazakhstan	1995	DHS	National	both		18-49		3282
Kazakhstan	1999	DHS	National	both		18-49		2066
Kenya	1985	INTERSALT	Community	rural	20-59	20-59	90	86
Kenya	1993	DHS	National	both		18-49		3729
Kenya	1998	DHS	National	both		18-49		3622
Kenya	2003	DHS	National	both		18-49		6717
Kenya	2008-2009	DHS	National	both		18-49		7389
Kenya	2014	DHS	National	both		18-49		12696
Kiribati	1981	Epidemiological survey of Kiribati	Subnational	rural	20+	20+	473	562
Kiribati	1981	Epidemiological survey of Kiribati	Subnational	urban	20+	20+	939	1007
Kiribati	2004	STEPS	National	both	18-64	18-64	730	921
Kuwait	2006	STEPS	National	both	20-65	20-65	918	1362
Kuwait	2008-2009	National Nutrition Program for the State of Kuwait	National	both	18+	18+	484	568
Kuwait	2008-2010	World Health Survey	National	both	18+	18+	1876	1677
Kuwait	2014	STEPS	National	both	18-69	18-69	1385	2229
Kyrgyzstan	1997	DHS	National	both		18-49		3327
Kyrgyzstan	2012	DHS	National	both	18-49	18-49		7064
Kyrgyzstan	2013	STEPS	National	both	25-64	25-64	943	1600
Lao PDR	2006	Multiple Indicator Cluster Survey 3	National	both		18-49		698
Lao PDR	2008	STEPS	Community	urban	25-64	25-64	1635	2430
Lao PDR	2013	STEPS	National	both	18-64	18-64	986	1521
Latvia	2008-2009	Ērglis et al., Medicina (Kaunas) 48(6):310-16, 2012	National	both	25-74	25-74	1362	2399
Lebanon	2008-2009	STEPS	National	both	18+	18+	1263	1374
Lesotho	2004-2005	DHS	National	both		18-49		2895
Lesotho	2009-2010	DHS	National	both	18-59	18-49	2707	3376
Lesotho	2012	STEPS	National	both	25-64	25-64	728	1485
Liberia	2006-2007	DHS	National	both		18-49		6356
Liberia	2011	STEPS	National	both	25-64	25-64	1009	1376
Liberia	2013	DHS	National	both	18-49	18-49	3675	4143
Libya	2009	STEPS	National	both	25-64	25-64	1681	1670
Lithuania	1972-1974	Kaunas Rotterdam Intervention Study (KRIS)	Community	urban	45-59		2400
Lithuania	1977-1980	Multifactorial Prevention of Ishaemic Heart Disease, Kaunas	Community	urban	45-59		5692
Lithuania	1983-1985	MONICA, Kaunas	Community	urban	35-64	35-64	728	735
Lithuania	1987	Countrywide Integrated Noncommunicable Diseases Intervention Programme survey	Subnational	rural	25-64	25-64	1221	1434
Lithuania	1986-1987	MONICA, Kaunas	Community	urban	35-64	35-64	894	868
Lithuania	1992-1993	MONICA, Kaunas	Community	urban	35-64	35-64	610	622
Lithuania	1992-1993	Countrywide Integrated Noncommunicable Diseases Intervention Programme survey	Subnational	rural	25-64	25-64	617	801
Lithuania	1998-1999	Countrywide Integrated Noncommunicable Diseases Intervention Programme survey	Subnational	rural	25-64	25-64	816	1021
Lithuania	2002	Pomerleau et al., Public Health Nutrition 3: 3-10, 2000	National	both	24-70	24-70	977	933
Lithuania	2001-2002	MONICA4	Community	urban	35-64	35-64	625	776
Lithuania	2006-2007	Countrywide Integrated Noncommunicable Diseases Intervention Programme survey	Subnational	rural	25-64	25-64	719	974
Lithuania	2006-2008	Health, Alcohol and Psychosocial factors In Eastern Europe	Community	urban	45-75	45-75	3231	3874
Luxembourg	2007-2009	Observation of cardiovascular risk factors in Luxembourg (ORISCAV-LUX)	National	both	18-69	18-69	656	695
Macedonia (TFYR)	1999	Multiple Indicator Cluster Survey	National	both		18-45		1033
Madagascar	1997	DHS	National	both		18-49		2875
Madagascar	2003-2004	DHS	National	both		18-49		6976
Madagascar	2005	STEPS	Community	urban	25-64	25-64	2621	2672
Madagascar	2008-2009	DHS	National	both		18-49		7365
Malawi	1992	DHS	National	both		18-49		2671
Malawi	2000	DHS	National	both		18-49		11409
Malawi	2004	DHS	National	both		18-49		9866
Malawi	2009	STEPS	National	both	25-64	25-64	1669	3452
Malawi	2010	DHS	National	both		18-49		6629
Malaysia	1996	National Health and Morbidity Survey	National	both	30+	30+	9989	11157
Malaysia	2002-2003	Malaysian Adult Nutrition Survey	National	both	18-59	18-59	3305	3395
Malaysia	2004	Variation in the prevalence, awareness, and control of diabetes in a multiethnic	National	both	18+	18+	5979	8211
Malaysia	2005	STEPS	National	both	25-64	25-64	1284	1284
Malaysia	2006	The third national health and morbidity survey (NHMS III)	National	both	18+	18+	15029	17828
Malaysia	2008	Metabolic Syndrome Study in Malaysia	National	both	18+	18+	1523	2816
Malaysia	2009-2012	Foo LH et al. APJCN	Community	urban	18-19	18-19	21	30
Malaysia	2011	The National Health and Morbidity Survey	National	both	18+	18+	8032	8784
Malaysia	2012	Global School-based Student Health Survey	National	both		18-18		84
Maldives	2009	DHS	National	both		18-49		5664
Maldives	2011	STEPS	National	both	18-64	18-64	589	1043
Maldives	2014	Global School-based Student Health Survey	National	both	18-19	18-19	122	161
Mali	1995-1996	DHS	National	both		18-49		4825
Mali	2001	DHS	National	both		18-49		10734
Mali	2006	DHS	National	both		18-49		12358
Mali	2007	STEPS	Community	both	18-64	18-64	947	1418
Mali	2012-2013	DHS	National	both		18-49		4736
Malta	1984	MONICA, Malta	Community	urban	25-64	25-64	954	932
Malta	1986	INTERSALT	Community	rural	20-59	20-59	100	100
Marshall Islands	2002	STEPS	National	both	18-64	18-64	692	1124
Mauritania	2006	STEPS	Community	urban	18-64	18-64	1074	1279
Mauritius	1987	Mauritius non communicable disease survey	National	both	25-74	25-74	2347	2697
Mauritius	1992	Mauritius non communicable disease survey	National	both	25-74	25-74	2985	3522
Mauritius	1998	Mauritius non communicable disease survey	National	both	25-74	25-74	2566	3274
Mauritius	2009	Mauritius non communicable diseases survey	National	both	19+	19+	2861	3394
Mexico	1988-1989	Encuesta Nacional de Nutricion	National	both		18-49		12791
Mexico	1992-1993	Encuesta Nacional de Enfermedades Cronicas	National	urban	20-69	20-69	6052	8650
Mexico	1998-1999	Encuesta Nacional de Nutricion	National	both		18-49		13889
Mexico	2000	Encuesta Nacional de Salud	National	both	18+	18+	14781	31663
Mexico	1999-2000	The Survey on Health, Well-Being, and Aging in Latin America and the_x000D_ Caribbean (SABE)	Community	urban	60+	60+	359	552
Mexico	2001	The Mexican Health and Aging Study	National	both	50+	50+	1035	1230
Mexico	2002	Encuesta Nacional Sobre Niveles de vida de los Hogares	National	both	18+	18+	7413	9406
Mexico	2003	The Mexican Health and Aging Study	National	both	50+	50+	894	1165
Mexico	2004-2005	CArdiovascular Risk factors Multiple Evaluation in Latin America	Community	urban	25-64	25-64	626	889
Mexico	2005	Encuesta Nacional Sobre Niveles de vida de los Hogares	National	both	18+	18+	7572	9372
Mexico	2006	Encuesta Nacional de Salud y Nutrición	National	both	18+	18+	14488	21939
Mexico	2006	PREVENIMSS National Coverage Surveys	Subnational	both	20+	20+	8715	11315
Mexico	2009-2010	SAGE	National	both	50+	50+	796	1242
Mexico	2011-2012	Encuesta Nacional de Salud Y Nutricion	National	both	18+	18+	17516	24036
Mexico	2012	The Mexican Health and Aging Study	National	both	50+	50+	786	1106
Micronesia (Federated States of)	2002	STEPS	Subnational	both	25-64	25-64	616	965
Micronesia (Federated States of)	2006	STEPS	Subnational	both	25-64	25-64	634	1212
Micronesia (Federated States of)	2008	STEPS	Subnational	both	25-64	25-64	883	1302
Micronesia (Federated States of)	2009	STEPS	Subnational	both	18-64	18-64	212	431
Micronesia (Federated States of)	2009	STEPS	Subnational	both	18-64	18-64	400	544
Moldova	2005	DHS	National	both		18-49		6434
Moldova	2013	STEPS	National	both	18-69	18-69	1716	2781
Mongolia	2005	STEPS	National	both	18-64	18-64	1513	1608
Mongolia	2009	STEPS	National	both	18-64	18-64	2089	3051
Mongolia	2013	Global School-based Student Health Survey	National	both	18-19	18-19	86	100
Mongolia	2013	STEPS	National	both	18-64	18-64	2321	2808
Morocco	1992	DHS	National	both		18-49		3303
Morocco	2003-2004	DHS	National	both		18-49		14610
Mozambique	1997	DHS	National	both		18-49		3483
Mozambique	2003	DHS	National	both		18-49		10303
Mozambique	2005	STEPS	National	both	25-64	25-64	1276	1802
Mozambique	2011	DHS	National	both		18-49		11656
Myanmar	2003-2004	STEPS	Subnational	both	25-74	25-74	1992	2454
Myanmar	2009-2010	STEPS	National	both	18-64	18-64	2738	4286
Myanmar	2013-2014	STEPS	Subnational	both	25-74	25-74	745	741
Namibia	1992	DHS	National	both		18-49		2486
Namibia	2005	STEPS	National	both	24-64	24-64	1400	1854
Namibia	2006-2007	DHS	National	both		18-49		8234
Namibia	2006-2009	Okambilimbili Survey	Community	urban	18+	18+	757	956
Namibia	2013	DHS	National	both	18-64	18-64		4905
Nauru	1975-1976	Trends in the prevalence and incidence of non-insulin-dependent diabetes mellitus and impaired glucose tolerance	Subnational	both	18+	18+	233	255
Nauru	1982	Trends in the prevalence and incidence of non-insulin-dependent diabetes mellitus and impaired glucose tolerance	National	both	20+	20+	701	851
Nauru	1987	Trends in the prevalence and incidence of non-insulin-dependent diabetes mellitus and impaired glucose tolerance	National	both	20+	20+	555	708
Nauru	1994	Trends in the prevalence and incidence of non-insulin-dependent diabetes mellitus and impaired glucose tolerance	National	both	25+	25+	647	769
Nauru	2004	STEPS	National	both	18-64	18-64	1012	1114
Nauru	2006	STEPS	National	both	18-65	18-65	244	239
Nepal	1996	DHS	National	both		18-49		3685
Nepal	2001	DHS	National	both		18-49		8322
Nepal	2005	STEPS	Subnational	both	18-64	18-64	3660	3330
Nepal	2006	DHS	National	both		18-49		9239
Nepal	2006-2011	Early detection and management of Kidney disease, Hypertension, Diabetes and Cardiovascular disease (KHDC Nepal), Tarahara	Community	rural	18+	18+	1175	2350
Nepal	2006-2011	Early detection and management of Kidney disease, Hypertension, Diabetes and Cardiovascular disease (KHDC Nepal), Damak	Community	urban	18+	18+	1095	1577
Nepal	2006-2011	Early detection and management of Kidney disease, Hypertension, Diabetes and Cardiovascular disease (KHDC Nepal), Dharan	Community	urban	18+	18+	4130	6126
Nepal	2011	DHS	National	both		18-49		5349
Nepal	2013	STEPS	National	both	18-69	18-69	1276	2738
Netherlands	1960	Zutphen Elderly Study	Community	both	40-60		878
Netherlands	1985	INTERSALT	Community	urban	20-59	20-59	100	99
Netherlands	1985	Zutphen Elderly Study	Community	both	65+		886
Netherlands	1990	Zutphen Elderly Study	Community	both	69-90		553
Netherlands	1989-1993	The Rotterdam Study, first subcohort	Community	urban	55+	55+	2807	4109
Netherlands	1993-1995	The Rotterdam Study, first subcohort	Community	urban	56+	56+	2219	3114
Netherlands	1993-1997	EPIC Bilthoven	Community	urban	20-59	20-59	9941	12021
Netherlands	1993-1997	EPIC Utrecht	Community	both		49-70		17335
Netherlands	1997-1999	The Rotterdam Study, first subcohort	Community	urban	61+	61+	1718	2363
Netherlands	1998-2001	Regenboog Project	National	both	18-89	18-89	2584	2520
Netherlands	2000-2001	The Rotterdam Study, second subcohort	Community	urban	55+	55+	1210	1470
Netherlands	2001-2003	Surinamese in the Netherlands: Study on Ethnicity and Health	Community	urban	35-60	35-60	251	257
Netherlands	2002-2004	The Rotterdam Study, first subcohort	Community	urban	64+	64+	1206	1709
Netherlands	2004-2005	The Rotterdam Study, second subcohort	Community	urban	58+	58+	964	1245
Netherlands	2006-2008	The Rotterdam Study, third subcohort	Community	urban	45+	45+	1547	2029
Netherlands	2009-2010	Measuring the Netherlands (NL de Maat)	Subnational	both	30-70	30-70	1782	2021
Netherlands	2009-2011	The Rotterdam Study, first subcohort	Community	urban	72+	72+	690	1006
Netherlands	2011-2013	Healthy Life in an Urban Setting	Community	urban	18-71	18-71	858	1013
Netherlands	2011-2012	The Rotterdam Study, second subcohort	Community	urban	65+	65+	735	934
Netherlands	2012-2014	The Rotterdam Study, third subcohort	Community	urban	52+	52+	1256	1639
New Zealand	1982	MONICA, Auckland	Community	urban	35-64	35-64	1019	568
New Zealand	1989	The Life in New Zealand Survey	National	both	18+	18+	1345	1485
New Zealand	1993-1994	MONICA, Auckland	Community	urban	35-64	35-64	723	674
New Zealand	1996-1997	National Nutrition Survey	National	both	18+	18+	1780	2435
New Zealand	2002-2003	New Zealand Health Survey	National	both	18+	18+	4438	6550
New Zealand	2006-2007	New Zealand Health Survey	National	both	18+	18+	4869	6314
New Zealand	2008-2009	The New Zealand Adult Nutrition Survey	National	both	18+	18+	1760	2222
New Zealand	2011-2012	New Zealand Health Survey	National	both	18+	18+	4396	5948
New Zealand	2012-2013	New Zealand Health Survey	National	both	18+	18+	4967	6602
New Zealand	2013-2014	New Zealand Health Survey	National	both	18+	18+	5396	6807
Nicaragua	1997-1998	DHS	National	both		18-49		11005
Nicaragua	2001	DHS	National	both		18-49		10748
Nicaragua	2003-2004	CAMDI	Community	urban	20+	20+	773	916
Nicaragua	2006-2007	Encuesta Nicaraguense de Demografia y Salud	National	both		18-49		11774
Niger	1992	DHS	National	both		18-49		3803
Niger	1998	DHS	National	both		18-49		3804
Niger	2006	DHS	National	both		18-49		4086
Niger	2007	STEPS	National	both	18-64	18-64	1364	1219
Niger	2012	DHS	National	both		18-49		4583
Nigeria	1999	DHS	National	both		18-49		2461
Nigeria	2003	DHS	National	both		18-49		6454
Nigeria	1999-2009	Prostate cancer dietary risk factors study	Subnational	both	35+	35+	641
Nigeria	2006	Senbanjo et al., West Afr J Med 30(6):425-31, 2011	Community	urban	18-19	18-19	10	12
Nigeria	2007	Ibadan Study of Ageing	Subnational	both	60+	60+	642	914
Nigeria	2008	DHS	National	both		18-49		28693
Nigeria	2008	Ibadan Study of Ageing	Subnational	both	61+	61+	453	657
Nigeria	2009	Ibadan Study of Ageing	Subnational	both	62+	62+	420	619
Nigeria	2009	Community Health Plan - Kwara Central Survey	Community	rural	18+	18+	1249	1521
Nigeria	2011	Community Health Plan - Kwara Central Survey	Community	rural	18+	18+	396	526
Nigeria	2013	DHS	National	both		18-49		33576
Nigeria	2013	Community Health Plan - Kwara Central Survey	Community	rural	18+	18+	358	424
Niue	2011	STEPS	National	both	18-100	18-100	376	466
Norway	1963	Waaler. Acta Med Scand 215(S679):1-56, 1984.	Community	urban	18-89	18-89	21508	32688
Norway	1964	Waaler. Acta Med Scand 215(S679):1-56, 1984.	Community	both	18-89	18-89	17043	16981
Norway	1965	Waaler. Acta Med Scand 215(S679):1-56, 1984.	Community	both	18-89	18-89	17357	16800
Norway	1966	Waaler. Acta Med Scand 215(S679):1-56, 1984.	Subnational	both	18-89	18-89	81195	92132
Norway	1967	Waaler. Acta Med Scand 215(S679):1-56, 1984.	National	both	18-89	18-89	105095	116387
Norway	1968	Waaler. Acta Med Scand 215(S679):1-56, 1984.	National	both	18-89	18-89	101549	110773
Norway	1969	Waaler. Acta Med Scand 215(S679):1-56, 1984.	National	both	18-89	18-89	100648	110974
Norway	1970	Waaler. Acta Med Scand 215(S679):1-56, 1984.	National	both	18-89	18-89	98737	108822
Norway	1971	Waaler. Acta Med Scand 215(S679):1-56, 1984.	National	both	18-89	18-89	96415	107319
Norway	1972	Waaler. Acta Med Scand 215(S679):1-56, 1984.	National	both	18-89	18-89	65297	69814
Norway	1973	Waaler. Acta Med Scand 215(S679):1-56, 1984.	National	both	18-89	18-89	38372	42112
Norway	1974	Waaler. Acta Med Scand 215(S679):1-56, 1984.	National	both	18-89	18-89	33236	34968
Norway	1975	Waaler. Acta Med Scand 215(S679):1-56, 1984.	National	both	18-89	18-89	28848	31054
Norway	1979-1980	The Tromsø Study: Tromsø 2	Community	both	20-54	20-49	8318	7899
Norway	1984-1986	HUNT1 Study	Subnational	rural	20+	20+	36523	37842
Norway	1986-1987	The Tromsø Study: Tromsø 3	Community	both	20-61	20-56	10374	10126
Norway	1994-1995	The Tromsø Study: Tromsø 4	Community	both	25+	25+	12783	14147
Norway	1995-1997	HUNT2 study	Subnational	rural	20+	20+	30310	34261
Norway	1995-1997	Young-HUNT1 Study	Subnational	rural	18-21	18-21	634	686
Norway	2000-2001	Young-HUNT2 Study	Subnational	rural	18-21	18-21	379	498
Norway	2000-2003	the Oslo cohort (HUBBRO), the Oppland and Hedmark cohort (OPPHED), and the Troms and Finnmark cohort (TROFINN ) of COHORT NORWAY	Subnational	both	30-76	30-76	16829	20600
Norway	2001-2002	The Tromsø Study: Tromsø 5, Tromsø Study Panel	Community	both	30-89	30-89	2525	3587
Norway	2006-2008	HUNT3 Study	Subnational	rural	20+	20+	22874	27567
Norway	2006-2008	Young-HUNT3 Study	Subnational	rural	18-21	18-21	442	526
Norway	2007-2008	The Tromsø Study: Tromsø 6	Community	both	30-87	30-87	6048	6913
Occupied Palestinian Territory	1996-1998	Ramallah study	Community	rural	18-64	18-64	206	495
Occupied Palestinian Territory	1996-1998	Ramallah study	Community	urban	18-64	18-64	182	482
Occupied Palestinian Territory	1999-2000	The First National Health and Nutrition Survey	National	both	18-64	18-64	1736	1869
Occupied Palestinian Territory	2010	STEPS	National	both	18-64	18-64	1862	3558
Oman	2008	The Oman World Health Survey	National	both	18+	18+	2268.4	2290.12
Pakistan	1990-1994	National Health Survey Of Pakistan 1990-1994	National	both	18+	18+	3888	4464
Pakistan	2005	STEPS	National	both	25-65	25-65	798	1091
Pakistan	2011	National and Nutritional Survey	National	both		18-49		24231
Pakistan	2012-2013	DHS	National	both		18-49		4645
Pakistan	2014	STEPS	Subnational	both	18-69	18-69	2989	3693
Palau	2013	STEPS	National	both	25-64	25-64	1038	1155
Panama	2010-2011	Prevalencia de factores de riesgo asociados a enfermedad cardiovascular 2010-2011	Subnational	both	18+	18+	1067	2506
Papua New Guinea	1985-1986	INTERSALT	Community	rural	20-59	20-59	88	74
Papua New Guinea	2007	STEPS	National	both	18-64	18-64	1288	1327
Peru	1991-1992	DHS	National	both		18-49		5709
Peru	1996	DHS	National	both		18-49		11498
Peru	2000	DHS	National	both		18-49		23182
Peru	2004-2005	CArdiovascular Risk factors Multiple Evaluation in Latin America	Community	urban	25-64	25-64	769	653
Peru	2004-2006	DHS	National	both		18-49		5276
Peru	2004-2005	Encuesta Nacional de Indicadores Nutricionales, Bioquímicos, Socioeconómicos y Culturales Relacionados con las Enfermedades Crónicas Degenerativas	National	both	20-95	20-95	2093	2100
Peru	2007-2008	DHS	National	both		18-49		19281
Peru	2007-2008	PERU MIGRANT Study	Community	both	35+	35+	405	442
Peru	2009	DHS	National	both		18-49		21077
Peru	2009-2010	Componente Nutricional Encuesta Nacional de Hogares	National	both	18+	18+	17730	21934
Peru	2010	DHS	National	both		18-49		20398
Peru	2009-2012	CRONICAS Cohort Study	Subnational	both	35+	35+	1557	1660
Peru	2011	DHS	National	both		18-49		20208
Peru	2012	DHS	National	both		18-49		21758
Peru	2013	DHS	National	both		18-49		20988
Peru	2014	DHS	National	both		18-49		22905
Philippines	1983-1984	Cebu Longitudinal Health and Nutrition Survey Baseline 2-Month Followup	Community	both		18-50		2783
Philippines	1983-1984	Cebu Longitudinal Health and Nutrition Survey Baseline 4-Month Followup	Community	both		18-50		2674
Philippines	1983-1984	Cebu Longitudinal Health and Nutrition Survey Baseline 6-Month Followup	Community	both		18-50		2603
Philippines	1984-1985	Cebu Longitudinal Health and Nutrition Survey Baseline 8-Month Followup	Community	both		18-50		2568
Philippines	1984-1985	Cebu Longitudinal Health and Nutrition Survey Baseline 10-Month Followup	Community	both		18-50		2547
Philippines	1984-1985	Cebu Longitudinal Health and Nutrition Survey Baseline 12-Month Followup	Community	both		18-50		2527
Philippines	1984-1985	Cebu Longitudinal Health and Nutrition Survey Baseline 14-Month Followup	Community	both		18-50		2510
Philippines	1985-1986	Cebu Longitudinal Health and Nutrition Survey Baseline 20-Month Followup	Community	both		18-50		2483
Philippines	1985-1986	Cebu Longitudinal Health and Nutrition Survey Baseline 22-Month Followup	Community	both		18-50		2449
Philippines	1985-1986	Cebu Longitudinal Health and Nutrition Survey Baseline 24-Month Followup	Community	both		18-50		2453
Philippines	1984-1985	Cebu Longitudinal Health and Nutrition Survey Baseline 16-Month Followup	Community	both		18-50		2493
Philippines	1984-1985	Cebu Longitudinal Health and Nutrition Survey Baseline 18-Month Followup	Community	both		18-50		2484
Philippines	1991-1992	Cebu Longitudinal Health and Nutrition Survey 1991 Mother Followup	Community	both		22-55		2394
Philippines	1994-1995	Cebu Longitudinal Health and Nutrition Survey 1994-1995 Mother Followup	Community	both		18-59		2691
Philippines	1998-1999	Cebu Longitudinal Health and Nutrition Survey 1998-1999 Mother Followup	Community	both		18-59		1962
Philippines	2002	Cebu Longitudinal Health and Nutrition Survey 2002 Child Followup	Community	both	18-19	18-19	1084	950
Philippines	2002	Cebu Longitudinal Health and Nutrition Survey 2002 Mother Followup	Community	both		32-66		2110
Philippines	2005	Cebu Longitudinal Health and Nutrition Survey 2005 Child Followup	Community	both	20-22	20-22	1006	903
Philippines	2005	Cebu Longitudinal Health and Nutrition Survey 2005 Mother Followup	Community	both		35-69		2011
Philippines	2007	Cebu Longitudinal Health and Nutrition Survey 2007 Child Followup	Community	both	23-24	23-24	937	816
Philippines	2007	Cebu Longitudinal Health and Nutrition Survey 2007 Mother Followup	Community	both		38-71		1930
Philippines	2009	Cebu Longitudinal Health and Nutrition Survey 2009 Child Followup	Community	both	24-26	24-26	864	796
Philippines	2009	Life Course Study in Cardiovascular Disease Epidemiology	Subnational	both	20-50	20-50	1329	1743
Poland	1965	Poland Conscripts 10% Sample Cohort	National	both	18-19		21155
Poland	1983-1984	MONICA, Tarnobrzeg Voivodship	Community	rural	35-64	35-64	1236	1441
Poland	1983-1985	MONICA, Warsaw	Community	urban	35-64	35-64	1297	1327
Poland	1986	Poland Conscripts 10% Sample Cohort	National	both	18-19		29464
Poland	1986	INTERSALT, Krakow	Community	urban	20-59	20-59	100	100
Poland	1986	INTERSALT, Warsaw	Community	urban	20-59	20-59	100	100
Poland	1987-1988	MONICA, Tarnobrzeg Voivodship	Community	rural	35-64	35-64	616	672
Poland	1988-1989	MONICA, Warsaw	Community	urban	35-64	35-64	705	713
Poland	1992-1993	MONICA, Tarnobrzeg Voivodship	Community	rural	35-64	35-64	618	692
Poland	1993	MONICA, Warsaw	Community	urban	35-64	35-64	751	763
Poland	1995	Poland Conscripts 10% Sample Cohort	National	both	18-19		31062
Poland	2000	Binkowska-Bury et al., Neuro Endocrinol Lett 34(8):814-20, 2013	Subnational	both	19-20		3004
Poland	2001	Binkowska-Bury et al., Neuro Endocrinol Lett 34(8):814-20, 2013	Subnational	both	19-20		3425
Poland	2001	Poland Conscripts 10% Sample Cohort	National	both	18-19		31255
Poland	2000-2001	Household Food Consumption and Anthropometric Survey	National	both	18+	18+	1289	1621
Poland	2002	Binkowska-Bury et al., Neuro Endocrinol Lett 34(8):814-20, 2013	Subnational	both	19-20		3547
Poland	2003	Binkowska-Bury et al., Neuro Endocrinol Lett 34(8):814-20, 2013	Subnational	both	19-20		3637
Poland	2003	The European Male Ageing Study	Community	both	40+		406
Poland	2004	Binkowska-Bury et al., Neuro Endocrinol Lett 34(8):814-20, 2013	Subnational	both	19-20		3540
Poland	2002-2005	Health, Alcohol and Psychosocial factors In Eastern Europe	Community	urban	45-69	45-69	4444	4711
Poland	2003-2005	National Multicenter Health Survey in Poland. Project WOBASZ	National	both	20-74	20-74	6249	7010
Poland	2005	Binkowska-Bury et al., Neuro Endocrinol Lett 34(8):814-20, 2013	Subnational	both	19-20		3308
Poland	2006	Binkowska-Bury et al., Neuro Endocrinol Lett 34(8):814-20, 2013	Subnational	both	19-20		3702
Poland	2007	Binkowska-Bury et al., Neuro Endocrinol Lett 34(8):814-20, 2013	Subnational	both	19-20		3612
Poland	2008	Binkowska-Bury et al., Neuro Endocrinol Lett 34(8):814-20, 2013	Subnational	both	19-20		3435
Poland	2008	The European Male Ageing Study	Community	both	40+		310
Poland	2003-2013	Mogielica Human Ecology Study	Community	rural	21+	21+	356	928
Poland	2007-2009	Elaboration of the reference range of arterial blood pressure for the population of children and adolescents in Poland	National	both	18-19	18-19	438	597
Poland	2009	Binkowska-Bury et al., Neuro Endocrinol Lett 34(8):814-20, 2013	Subnational	both	19-20		3407
Poland	2007-2011	Medical, psychological and socioeconomic aspects of aging in Poland	National	both	55+	55+	2795	2621
Poland	2010	Binkowska-Bury et al., Neuro Endocrinol Lett 34(8):814-20, 2013	Subnational	both	19-20		3317
Poland	2011	NATPOL	National	both	18-79	18-79	1161	1238
Portugal	1985	Body Mass Index of Portuguese Conscript	National	both	18-20		29420
Portugal	1986	Body Mass Index of Portuguese Conscript	National	both	18-20		70504
Portugal	1986	INTERSALT	Community	both	20-59	20-59	99	99
Portugal	1987	Body Mass Index of Portuguese Conscript	National	both	18-20		68079
Portugal	1988	Body Mass Index of Portuguese Conscript	National	both	18-20		67576
Portugal	1989	Body Mass Index of Portuguese Conscript	National	both	18-20		68827
Portugal	1990	Body Mass Index of Portuguese Conscript	National	both	18-20		44360
Portugal	1991	Body Mass Index of Portuguese Conscript	National	both	18-20		22412
Portugal	1992	Body Mass Index of Portuguese Conscript	National	both	18-20		63455
Portugal	1993	Body Mass Index of Portuguese Conscript	National	both	18-20		71524
Portugal	1994	Body Mass Index of Portuguese Conscript	National	both	18-20		66013
Portugal	1995	Body Mass Index of Portuguese Conscript	National	both	18-20		83173
Portugal	1996	Body Mass Index of Portuguese Conscript	National	both	18-21		124049
Portugal	1997	Body Mass Index of Portuguese Conscript	National	both	18-21		61236
Portugal	1998	Body Mass Index of Portuguese Conscript	National	both	18-21		41037
Portugal	1999	Body Mass Index of Portuguese Conscript	National	both	18-21		54187
Portugal	2000	Body Mass Index of Portuguese Conscript	National	both	18-21		53326
Portugal	2003-2005	Estudo de Prevalencia da Obesidade e Consumos Alimentares em Portugal	National	both	18-64	18-64	3796	4320
Portugal	2007-2009	Portuguese National Survey of Physical Activity and Physical Fitness	National	both	18+	18+	4693	7178
Portugal	2010-2012	Exercise for Elderly	Community	urban	60-84	60-84	48	104
Puerto Rico	2002-2003	Puerto Rican Elderly: Health Conditions	National	both	60+	60+	1932	2864
Puerto Rico	2006-2007	Puerto Rican Elderly: Health Conditions	National	both	60+	60+	1063	1685
Puerto Rico	2010-2013	HPV Infection in a Population-Based Sample of Puerto Rican Women	Subnational	both		18-64		559
Qatar	2006	GCC	National	both	18+	18+	1862	2030
Qatar	2012	STEPS	National	both	18-64	18-64	1038	1423
Romania	1986-1987	MONICA, Bucharest	Community	urban	35-64	35-64	702	873
Romania	2009-2011	Study on children in Dolj County, South Romania	Subnational	both	18-21	18-21	87	38
Romania	2014	Timis County Study	Community	urban	18-19	18-19	8	5
Russian Federation	1984-1986	MONICA, Moscow (control)	Community	urban	35-64	35-64	774	642
Russian Federation	1984-1986	MONICA, Moscow, Leninsky district	Community	urban	35-64	35-64	553	622
Russian Federation	1984-1986	MONICA, Moscow, Cheremushkinsky district	Community	urban	35-64	35-64	584	582
Russian Federation	1985	MONICA, Novosibirsk (intervention)	Community	urban	25-64	25-64	797	818
Russian Federation	1986	INTERSALT	Community	urban	20-59	20-59	97	97
Russian Federation	1985-1986	MONICA, Novosibirsk, Kirowsky district	Community	urban	25-64	25-64	758	774
Russian Federation	1985-1986	MONICA, Novosibirsk, Leninsky district	Community	urban	25-64	25-64	624	624
Russian Federation	1988	MONICA, Novosibirsk (intervention)	Community	urban	25-64	25-64	837	852
Russian Federation	1988-1989	MONICA, Moscow (control)	Community	urban	35-64	35-64	620	581
Russian Federation	1988-1989	MONICA, Moscow, Leninsky district	Community	urban	35-64	35-64	597	612
Russian Federation	1988-1989	MONICA, Novosibirsk, Kirowsky district	Community	urban	25-64	25-64	872	706
Russian Federation	1992-1995	MONICA, Moscow (control)	Community	urban	35-64	35-64	556	527
Russian Federation	1992-1995	MONICA, Moscow, Leninsky district	Community	urban	35-64	35-64	538	858
Russian Federation	1992-1993	Russia Longitudinal Monitoring Survey-Higher School of Economics Round II	National	both	18+	18+	4381	6020
Russian Federation	1993	Russia Longitudinal Monitoring Survey-Higher School of Economics Round III	National	both	18+	18+	4556	6433
Russian Federation	1993-1994	Russia Longitudinal Monitoring Survey-Higher School of Economics Round IV	National	both	18+	18+	4118	5812
Russian Federation	1994-1995	MONICA, Novosibirsk (intervention)	Community	urban	25-64	25-64	821	860
Russian Federation	1994	Russia Longitudinal Monitoring Survey-Higher School of Economics Round V	National	both	18+	18+	3586	4719
Russian Federation	1995	MONICA, Novosibirsk, Kirowsky district	Community	urban	25-64	25-64	771	787
Russian Federation	1995	Russia Longitudinal Monitoring Survey-Higher School of Economics Round VI	National	both	18+	18+	3371	4465
Russian Federation	1996	Russia Longitudinal Monitoring Survey-Higher School of Economics Round VII	National	both	18+	18+	3323	4437
Russian Federation	1998-1999	Russia Longitudinal Monitoring Survey-Higher School of Economics Round VIII	National	both	18+	18+	3436	4556
Russian Federation	2000	Russia Longitudinal Monitoring Survey-Higher School of Economics Round IX	National	both	18+	18+	3523	4781
Russian Federation	2001	Russia Longitudinal Monitoring Survey-Higher School of Economics Round X	National	both	18+	18+	3884	5392
Russian Federation	2002	Russia Longitudinal Monitoring Survey-Higher School of Economics Round XI	National	both	18+	18+	4076	5553
Russian Federation	2003	Russia Longitudinal Monitoring Survey-Higher School of Economics Round XII	National	both	18+	18+	4137	5637
Russian Federation	2002-2005	Health, Alcohol and Psychosocial factors In Eastern Europe	Community	urban	45-69	45-69	4204	5031
Russian Federation	2004	Russia Longitudinal Monitoring Survey-Higher School of Economics Round XIII	National	both	18+	18+	4153	5656
Russian Federation	2005	Russia Longitudinal Monitoring Survey-Higher School of Economics Round XIV	National	both	18+	18+	4031	5517
Russian Federation	2007-2010	SAGE	National	both	50+	50+	1267	2276
Rwanda	2000	DHS	National	both		18-49		8488
Rwanda	2005	DHS	National	both		18-49		4812
Rwanda	2010	DHS	National	both	18-59	18-49	5536	6038
Rwanda	2012	STEPS	National	both	18-64	18-64	2489	4217
Saint Kitts and Nevis	2007	STEPS	Subnational	both	25-64	25-64	520	890
Saint Lucia	2012	STEPS	National	both	25-64	25-64	588	941
Samoa	1979-1982	McGarvey, Am J Clin Nutr 53(6 Suppl):1586S-1594S, 1991	National	both	18+	18+	248	297
Samoa	1991	McGarvey, Pac Health Dialog 8(1):157-62, 2001	National	both	25+	25+	355	390
Samoa	1995	McGarvey, Pac Health Dialog 8(1):157-62, 2001	National	both	25+	25+	156	153
Samoa	2002	STEPS	National	both	25-64	25-64	1188	1398
Samoa	2010	Samoan Genome-Wide Association Study	National	both	24-65	24-65	1402	2071
Samoa	2013	STEPS	National	both	18-64	18-64	607	965
Sao Tome and Principe	2008-2009	DHS	National	both	18-59	18-49	1896	2172
Sao Tome and Principe	2009	STEPS	National	both	25-64	25-64	1030	1395
Saudi Arabia	1985-1988	National Nutrition Survey	National	both	18-75	18-75	2570	3560
Saudi Arabia	2005	STEPS	National	both	18-64	18-64	2245	2345
Saudi Arabia	2007	World Health Survey	National	both	18+	18+	94	76
Saudi Arabia	2009-2010	Arab Teens Lifestyle Study (ATLS)	Subnational	urban	18-19	18-19	349	244
Saudi Arabia	2011-2013	Jeddah City Study	Community	urban	18+	18+	572	684
Saudi Arabia	2013	Saudi Health Interview Survey	National	both	18+	18+	4795	5101
Senegal	1992-1993	DHS	National	both		18-49		3363
Senegal	2005	DHS	National	both		18-49		3837
Senegal	2010-2011	DHS	National	both	18-59	18-49	3953	5167
Serbia	1984	MONICA, Novi Sad	Community	urban	25-64	25-64	798	777
Serbia	1988-1989	MONICA, Novi Sad	Community	urban	25-64	25-64	778	791
Serbia	1994-1995	MONICA, Novi Sad	Community	urban	25-64	25-64	600	670
Serbia	2000	Health Status, Health Needs and Utilization of Health Care of the Population of Serbia	National	both	18+	18+	4279	5377
Serbia	2006	National Health Survey	National	both	18+	18+	6773	7482
Serbia	2013	National Health Survey	National	both	18+	18+	6291	7334
Serbia	2013-2014	Stay Fit for Lifelong Health; The Prevalence of Lifestyle Health Conditions in Serbian Population	National	urban	18-65		1368
Seychelles	1989	Seychelles Heart Survey I	National	both	25-64	25-64	513	568
Seychelles	1994	Seychelles Heart Survey II	National	both	25-64	25-64	499	563
Seychelles	2003	School Screening Program	National	both	18-19	18-19	177	229
Seychelles	2004	Seychelles Heart Survey III	National	both	25-64	25-64	568	687
Seychelles	2013-2014	Seychelles Heart Survey IV	National	both	25-64	25-64	531	709
Sierra Leone	2008	DHS	National	both		18-49		3325
Sierra Leone	2009	STEPS	National	both	25-64	25-64	2208	2626
Sierra Leone	2013	DHS	National	both	18-59	18-49	6128	7050
Singapore	1982-1985	Thyroid Heart Study	National	both	18-91	18-91	1030	990
Singapore	1993-1995	NUH Heart Study	National	both	26-89	26-89	498	484
Singapore	2004-2007	Combined follow up of Singapore Cardiovascular Cohort study and Singapore Prospective study	National	both	24-95	24-95	2473	2686
Singapore	2009	Social Isolation, Health and Lifestyles Survey (SIHLS) 2009	National	both	60+	60+	2044	2411
Singapore	2009-2011	The Singapore Chinese Eye Study	Community	both	40+	40+	1652	1679
Singapore	2012-2013	Singapore Health Study 2012	National	both	18-79	18-79	957	1026
Slovakia	1993	Countrywide Integrated Noncommunicable Diseases Intervention Programme	National	both	18-64	18-64	763	1217
Slovakia	1998	Countrywide Integrated Noncommunicable Diseases Intervention Programme	National	both	18-64	18-64	857	1046
Slovakia	2003	Countrywide Integrated Noncommunicable Diseases Intervention Programme	National	both	18-64	18-64	622	867
Slovakia	2008	Countrywide Integrated Noncommunicable Diseases Intervention Programme	National	both	18-64	18-64	391	561
Slovakia	2011-2012	Europan Health Examination Survey	National	both	18-64	18-64	885	1083
Slovenia	2014	Analysis of Children's Development in Slovenia (ACDSi), 15-19 year olds	National	urban	18-19	18-19	144	126
Slovenia	2014	the SLOFIT monitoring system	National	both	18-21	18-21	6460	6410
Solomon Islands	2006	STEPS	Subnational	both	18-64	18-64	990	1362
Solomon Islands	2009-2010	Furusawa et al., N Z Med J 124(1333):17-28, 2011	Subnational	rural	18-87	18-87	153	215
Solomon Islands	2009-2010	Furusawa et al., N Z Med J 124(1333):17-28, 2011	Community	urban	18-70	18-70	22	57
South Africa	1998	DHS	National	both	18+	18+	4989	7224
South Africa	2003	DHS	National	both	18+	18+	2825	4212
South Africa	2003-2004	Africa Centre Biomeasure Survey	Community	rural	25-49	25-49	782	1806
South Africa	2008	National Income Dynamics Study Wave I	National	both	18+	18+	4863	7616
South Africa	2007-2008	SAGE	National	both	50+	50+	1560	2086
South Africa	2008-2009	Cape Town Bellville South Cohort Study - Baseline evaluation I	Community	urban	18+	18+	220	716
South Africa	2010	Africa Centre Biomeasure Survey	Community	rural	18+	18+	2279	6038
South Africa	2010-2011	National Income Dynamics Study Wave II	National	both	18+	18+	31380	51240
South Africa	2012	National Income Dynamics Study Wave III	National	both	18+	18+	33252	56219
South Africa	2012	South African National Health and Nutrition Examination Survey	National	both	18+	18+	1816	3534
South Korea	1986	INTERSALT	Community	urban	20-59	20-59	100	98
South Korea	1998	Korea National Health and Nutrition Examination Survey	National	both	18+	18+	3741	4551
South Korea	2001	Korea National Health and Nutrition Examination Survey	National	both	18+	18+	2974	3819
South Korea	2002-2003	Korean National Health Insurance	National	both	40+	40+	64500	53442
South Korea	2005	Korea National Health and Nutrition Examination Survey	National	both	18+	18+	2393	3198
South Korea	2004-2005	Korean National Health Insurance	National	both	40+	40+	76649	69278
South Korea	2007	Korea National Health and Nutrition Examination Survey	National	both	18+	18+	1277	1783
South Korea	2006-2007	Korean National Health Insurance	National	both	40+	40+	93217	92135
South Korea	2008	Korea National Health and Nutrition Examination Survey	National	both	18+	18+	2877	3991
South Korea	2009	Korea National Health and Nutrition Examination Survey	National	both	18+	18+	3316	4312
South Korea	2008-2009	Korean National Health Insurance	National	both	40+	40+	115939	121796
South Korea	2010	Korea National Health and Nutrition Examination Survey	National	both	18+	18+	2765	3635
South Korea	2011	Korea National Health and Nutrition Examination Survey	National	both	18+	18+	2684	3590
South Korea	2010-2011	Korean National Health Insurance	National	both	40+	40+	135054	143223
South Korea	2012	Korea National Health and Nutrition Examination Survey	National	both	18+	18+	2530	3512
South Korea	2013	Korea National Health and Nutrition Examination Survey	National	both	18+	18+	2514	3331
South Korea	2012-2013	Korean National Health Insurance	National	both	40+	40+	143698	152971
Spain	1985	INTERSALT, Manresa	Community	urban	20-59	20-59	100	100
Spain	1986	INTERSALT, Torrejo	Community	urban	20-59	20-59	100	100
Spain	1989	Cardiovascular Risk Study in Catalonia	Subnational	both	18+	18+	316	362
Spain	1990	Banegas et al., Hypertension 32(6):998-1002, 1998	National	both	35-65	35-65	810	1203
Spain	1999-2000	Factores de riesgo en las islas Baleares: Estudio CORSAIB	Subnational	both	35-75	35-75	811	865
Spain	2000-2001	Regidor et al., J Hum Hypertens 20(1):73-82, 2006	National	both	60+	60+	1324	2309
Spain	2000-2001	EUREYE Study	Subnational	both	65+	65+	274	324
Spain	2001-2002	Catalan Health Interview Survey	Subnational	both	18-74	18-74	601	756
Spain	2000-2005	CDC of the Canary Islands	Community	both	18-75	18-75	2884	3770
Spain	2003	The European Male Ageing Study	Community	both	40+		405
Spain	2004	Vioque J et al. Obesity 2008; 16: 664-670	Community	urban	24+	24+	87	115
Spain	2004	Cardiovascular Risk Study in Castilla y León	Subnational	both	18+	18+	1846	2019
Spain	2003-2005	Registre Gironi del Cor	Subnational	both	35-79	35-79	2955	3270
Spain	2004-2006	PREVICTUS	National	both	60+	60+	3204	3658
Spain	2008	The European Male Ageing Study	Community	both	40+		272
Spain	2007-2009	Harmonizing Equation of Risk in Mediterraneon countries EXtremadura	Subnational	both	25-79	25-79	1298	1498
Spain	2008-2010	Study on Nutrition and Cardiovascular Risk in Spain	National	both	18+	18+	5785	6430
Sri Lanka	2006	STEPS	National	both	18-64	18-64	5689	5969
Swaziland	2006-2007	DHS	National	both	18-49	18-49	3252	4205
Swaziland	2014	STEPS	National	both	18-69	18-69	989	1864
Sweden	1968-1969	Population Study of Women in Gothenburg	Community	urban		38-60		1462
Sweden	1969-1970	Rehabilitation survey in Stockholm county	Subnational	both	18-64	18-64	1194	1232
Sweden	1970	The Swedish Conscription Study	National	both	18-19		60855
Sweden	1971	The Swedish Conscription Study	National	both	18-19		45225
Sweden	1972	The Swedish Conscription Study	National	both	18-19		47452
Sweden	1970-1973	Uppsala Longitudinal Study of Adult Men	Community	both	50		2322
Sweden	1973	The Swedish Conscription Study	National	both	18-19		49837
Sweden	1974	The Swedish Conscription Study	National	both	18-19		44124
Sweden	1975	The Swedish Conscription Study	National	both	18-19		39347
Sweden	1976	The Swedish Conscription Study	National	both	18-19		35965
Sweden	1977	The Swedish Conscription Study	National	both	18-19		33234
Sweden	1978	The Swedish Conscription Study	National	both	18-19		12356
Sweden	1979	The Swedish Conscription Study	National	both	18-19		20636
Sweden	1980	The Swedish Conscription Study	National	both	18-19		31886
Sweden	1981	The Swedish Conscription Study	National	both	18-19		32417
Sweden	1982	The Swedish Conscription Study	National	both	18-19		32166
Sweden	1983	The Swedish Conscription Study	National	both	18-19		32130
Sweden	1980-1984	Uppsala Longitudinal Study of Adult Men	Community	both	60		1146
Sweden	1984	The Swedish Conscription Study	National	both	18-19		20326
Sweden	1985	MONICA Gothenburg	Community	urban	25-64	25-64	666	702
Sweden	1985	The Swedish Conscription Study	National	both	18-19		10362
Sweden	1986	MONICA, Northern Sweden	Subnational	urban	25-64	25-64	819	797
Sweden	1986	The Swedish Conscription Study	National	both	18-19		34680
Sweden	1987	The Swedish Conscription Study	National	both	18-19		39485
Sweden	1988	The Swedish Conscription Study	National	both	18-19		35942
Sweden	1989	The Swedish Conscription Study	National	both	18-19		38408
Sweden	1990	MONICA, Northern Sweden	Subnational	urban	25-64	25-64	761	793
Sweden	1990	MONICA Gothenburg	Community	urban	25-64	25-64	775	775
Sweden	1990	The Swedish Conscription Study	National	both	18-19		39863
Sweden	1991	The Swedish Conscription Study	National	both	18-19		40433
Sweden	1985-1996	EPIC Umea	Subnational	both	24-72	24-72	12359	13217
Sweden	1992	The Swedish Conscription Study	National	both	18-19		38470
Sweden	1993	The Swedish Conscription Study	National	both	18-19		36756
Sweden	1991-1995	Uppsala Longitudinal Study of Adult Men	Community	both	70		1215
Sweden	1994	Helicobacter Pylori	Community	urban	56-65	56-65	170
Sweden	1991-1996	Malmö Diet and Cancer	Community	urban	45-73	45-73	12096	18294
Sweden	1994	MONICA, Northern Sweden	Subnational	urban	25-64	25-64	737	769
Sweden	1994	The Swedish Conscription Study	National	both	18-19		34653
Sweden	1995	MONICA Gothenburg	Community	urban	25-64	25-64	745	867
Sweden	1995	The Swedish Conscription Study	National	both	18-19		33711
Sweden	1996	The Swedish Conscription Study	National	both	18-19		31145
Sweden	1997	The Swedish Conscription Study	National	both	18-19		29332
Sweden	1998	The Swedish Conscription Study	National	both	18-19		35718
Sweden	1999	MONICA Northern Sweden	Subnational	both	25-74	25-74	889	933
Sweden	1999	The Swedish Conscription Study	National	both	18-19		31841
Sweden	1997-2001	Uppsala Longitudinal Study of Adult Men	Community	both	77		784
Sweden	2000	The Swedish Conscription Study	National	both	18-19		25534
Sweden	2001	The Swedish Conscription Study	National	both	18-19		25241
Sweden	2002	The Swedish Conscription Study	National	both	18-19		21219
Sweden	2001-2003	Uppsala Longitudinal Study of Adult Men	Community	both	82		512
Sweden	2003	The European Male Ageing Study	Community	both	40+		396
Sweden	2001-2004	Swedish INTERGENE Cohort Study	Subnational	both	24-76	24-76	1694	1907
Sweden	2001-2004	Prospective Investigation of the Vasculature in Uppsala Seniors (PIVUS)	Community	both	70	70	507	509
Sweden	2003	The Swedish Conscription Study	National	both	18-19		26570
Sweden	2004	MONICA Northern Sweden	Subnational	both	25-74	25-74	911	958
Sweden	2004	The Swedish Conscription Study	National	both	18-19		24904
Sweden	2004-2005	Population Study of Women in Gothenburg	Community	urban		38-50		498
Sweden	2008	The European Male Ageing Study	Community	both	40+		363
Sweden	2006-2009	Prospective Investigation of the Vasculature in Uppsala Seniors (PIVUS)	Community	both	75	75	407	419
Sweden	2009	MONICA Northern Sweden	Subnational	both	25-74	25-74	850	868
Sweden	2014	MONICA Northern Sweden	Subnational	both	25-74	25-74	753	804
Switzerland	1927-1932	Body Mass Index of Swiss conscripts	National	both	19		35374
Switzerland	1972	Body Mass Index of Swiss conscripts	National	both	19		38003
Switzerland	1984-1986	The Swiss MONICA Study Wave I	Subnational	both	25-74	25-74	1744	1689
Switzerland	1988-1989	The Swiss MONICA Study Wave II	Subnational	both	25-74	25-74	1778	1684
Switzerland	1992-1993	The Swiss MONICA Study Wave III	Subnational	both	25-74	25-74	1577	1672
Switzerland	1993-1994	Body Mass Index of Swiss conscripts	National	both	19		23499
Switzerland	2004	Body Mass Index of Swiss conscripts	National	both	18-20		20491
Switzerland	2003-2006	Cohorte Lausannoise	Community	urban	35-75	35-75	3186	3536
Switzerland	2005	Body Mass Index of Swiss conscripts	National	both	18-21		32131
Switzerland	2006	Body Mass Index of Swiss conscripts	National	both	18-22		34530
Switzerland	2007	Body Mass Index of Swiss conscripts	National	both	18-23		36194
Switzerland	2008	Body Mass Index of Swiss conscripts	National	both	18-24		34497
Switzerland	2009	Body Mass Index of Swiss conscripts	National	both	18-25		34896
Switzerland	2007-2012	Bus Santé Study	Subnational	both	20-80	20-80	1884	1911
Switzerland	2010	Body Mass Index of Swiss conscripts	National	both	18-26		37214
Switzerland	2009-2012	Cohorte Lausannoise	Community	urban	40-81	40-81	2176	2494
Switzerland	2011	Body Mass Index of Swiss conscripts	National	both	18-27		38108
Switzerland	2012	Body Mass Index of Swiss conscripts	National	both	18-28		36938
Taiwan	1985	INTERSALT	Community	rural	20-59	20-59	89	92
Taiwan	1993-1994	The Kinmen Neurological Disorders Survey	Community	urban	50+	50+	673	593
Taiwan	1993-1996	Nutrition and Health Survey in Taiwan 1993-1996	National	both	18+	18+	1517	1711
Taiwan	1999-2000	Nutrition and Health Survey in Taiwan 1999-2000	National	both	65+	65+	1271	1204
Taiwan	2002	Taiwanese Survey on Hypertension, Hyperglycemia and Hyperlipidemia	National	both	18+	18+	3339	3367
Taiwan	2005-2008	Nutrition and Health Survey in Taiwan 2005-2008	National	both	19+	19+	1311	1355
Taiwan	2007	Taiwanese Survey on Hypertension, Hyperglycemia and Hyperlipidemia	National	both	20+	20+	2155	2470
Tajikistan	2003	Micronutrient Status Survey	National	both		18-49		1809
Tajikistan	2012	DHS	National	both		18-49		8421
Tanzania	1991-1992	DHS	National	both		18-49		5107
Tanzania	1996	DHS	National	both		18-49		4229
Tanzania	1998-1999	Bovet et al., Int J Epidemiol 31(1):240-7, 2002	Community	urban	25-64	25-64	3595	5648
Tanzania	2004-2005	DHS	National	both		18-49		8864
Tanzania	2010	DHS	National	both		18-49		8631
Tanzania	2011	STEPS	Subnational	both	25-64	25-64	1010	1622
Tanzania	2012	STEPS	National	both	25-64	25-64	2582	3005
Tanzania	2014	Dar es Salaam Urban Cohort Hypertension Study	Community	urban	40+	40+	965	1266
Thailand	1991	Thailand National Health Examination Survey I	National	both	18+	18+	5771	8141
Thailand	1997	Thailand National Health Examination Survey II	National	both	18-59	18-59	1235	2100
Thailand	2000	InterASIA	National	both	35+	35+	2092	3211
Thailand	2004	Thailand National Health Examination Survey III	National	both	18+	18+	18455	19976
Thailand	2003-2004	The Fifth National Nutrition Survey of Thailand	National	both	19+	19+	1963	3371
Thailand	2009	Thailand National Health Examination Survey IV	National	both	18-98	18-98	9262	10164
Timor-Leste	2009-2010	DHS	National	both		18-49		10881
Timor-Leste	2009-2010	Timor-Leste Eye Health Survey	Subnational	both	40+	40+	245	247
Timor-Leste	2014	STEPS	National	both	18-69	18-69	1049	1440
Togo	1998	DHS	National	both		18-49		3653
Togo	2010	STEPS	National	both	18-64	18-64	1898	2107
Togo	2013-2014	DHS	National	both		18-49		4298
Tokelau	2005	STEPS	National	both	18-64	18-64	241	282
Tokelau	2014	Global School-based Student Health Survey	National	both	18-19	18-19	2
Tonga	2004	STEPS	National	both	18-64	18-64	391	547
Tonga	2005-2007	Pacific Obesity Prevention in Communities - Ma’alahi Youth Project	Subnational	both	18-19	18-19	105	137
Tonga	2007-2008	Pacific Obesity Prevention in Communities - Ma’alahi Youth Project	Subnational	both	18-22	18-22	147	219
Tonga	2011	STEPS	National	both	18-64	18-64	880	1466
Trinidad and Tobago	1985	INTERSALT	Community	urban	20-59	20-59	84	92
Trinidad and Tobago	2001	Adult Survey	National	both	25+	25+	199	269
Tunisia	1996-1997	Arian Healthy Project 1997	Community	both	35-65	35-65	2665	2714
Tunisia	1996-1997	Tunisian National Nutrition Survey 1996-1997	National	both	18+	18+	1397	2744
Tunisia	2005	Aounallah et al., Public Health 12(1):98, 2012	National	both	18-19	18-19	451	583
Tunisia	2005	Tunisian National Survey	National	both	35-71	35-71	3417	4590
Tunisia	2009-2010	ObeMaghreb	Subnational	urban	18-49	18-49	998	1785
Turkey	1990	Turkish Adult Risk Factor Study	National	both	20+	20+	1338	1369
Turkey	1993	DHS	National	both		18-49		2630
Turkey	1998	DHS	National	both		18-49		2538
Turkey	1998	Turkish Adult Risk Factor Study	National	both	28+	28+	1319	1347
Turkey	2000	Turkish Adult Risk Factor Study	National	both	30+	30+	1319	1347
Turkey	2001-2002	Turkish Adult Risk Factor Study	National	both	32+	32+	1116	1221
Turkey	2003	DHS	National	both		18-49		3269
Turkey	2003	Prevalence, awareness, treatment and control of hypertension in Turkey in 2003	National	both	18+	18+	1993	2934
Turkey	2003-2004	Turkish Adult Risk Factor Study	National	both	34+	34+	1106	1141
Turkey	2005-2006	Turkish Adult Risk Factor Study	National	both	33+	33+	1464	1528
Turkey	2007-2008	Turkish Adult Risk Factor Study	National	both	35+	35+	1464	1528
Turkey	2009-2010	Turkish Adult Risk Factor Study	National	both	37+	37+	1464	1528
Turkey	2011	Chronic Disease Risk Factor Survey	National	both	18+	18+	7445.56	8364.85
Turkey	2009-2012	Prevalence of diabetes and associated risk factors among adult population in Trabzon city	Subnational	both	20+	20+	1583	2138
Turkey	2012-2013	Turkish Adult Risk Factor Study	National	both	37+	37+	1012	1088
Turkmenistan	2013	STEPS	National	both	18-64	18-64	1947	2884
Tuvalu	1976	The Funafuti Survey	Subnational	both	18+	18+	280	295
Uganda	1995	DHS	National	both		18-49		3742
Uganda	2000-2001	DHS	National	both		18-49		5752
Uganda	2006	DHS	National	both	18-54	18-49	2092	2502
Uganda	2011	DHS	National	both	18-54	18-49	1988	2398
Uganda	2014	STEPS	National	both	18-69	18-69	1565	2122
United Kingdom	1982	MRC National Survey of Health and Development	National	both	36	36	1637	1654
United Kingdom	1983-1984	MONICA, Belfast	Subnational	both	25-64	25-64	1161	1184
United Kingdom	1985-1986	INTERSALT, Belfast	Community	urban	20-59	20-59	99	100
United Kingdom	1985	INTERSALT, Birmingham	Community	urban	20-59	20-59	100	100
United Kingdom	1985	INTERSALT, Wales	Community	urban	20-59	20-59	100	99
United Kingdom	1984-1986	Scottish Heart Health Survey	Subnational	both	40-59	40-59	4364	4469
United Kingdom	1986-1987	Dietary and Nutritional Survey of British Adults 1986-1987	National	both	18-64	18-64	1102	1126
United Kingdom	1986-1987	MONICA, Belfast	Subnational	both	25-64	25-64	1158	1187
United Kingdom	1987-1988	Edinburgh Artery Study	Community	urban	54-75	54-75	808	783
United Kingdom	1989	MRC National Survey of Health and Development	National	both	43	43	1618	1611
United Kingdom	1991	National Child Development Study (1958 British Cohort Study)	National	both	33	33	5515	5715
United Kingdom	1991-1992	Health Survey for England	National	both	18+	18+	3038	3476
United Kingdom	1991-1992	MONICA, Belfast	Subnational	both	25-64	25-64	999	997
United Kingdom	1992	MONICA, Glasgow	Community	urban	25-64	25-64	696	777
United Kingdom	1992-1994	Edinburgh Artery Study	Community	urban	60-81	60-81	580	583
United Kingdom	1993	Health Survey for England	National	both	18+	18+	7253	8352
United Kingdom	1994	Health Survey for England	National	both	18+	18+	6728	8098
United Kingdom	1993-1997	EPIC Norfolk	Subnational	both	40-79	40-79	11574	13995
United Kingdom	1995	Health Survey for England	National	both	18+	18+	6737	7949
United Kingdom	1995	MONICA, Glasgow	Community	urban	25-64	25-64	857	959
United Kingdom	1994-1995	National Diet and Nutrition Survey 1994-1995	National	both	65+	65+	716	699
United Kingdom	1995	Scottish Healthy Survey 1995	Subnational	both	18-64	18-64	3307	4183
United Kingdom	1996	Health Survey for England	National	both	18+	18+	6909	8239
United Kingdom	1993-2000	EPIC Oxford	Subnational	both	20-98	20-98	10851	37605
United Kingdom	1997	Health Survey for England	National	both	18+	18+	3638	4329
United Kingdom	1997	National Diet and Nutrition Survey 1997	National	both	18-18	18-18	49	53
United Kingdom	1998	Health Survey for England	National	both	18+	18+	6581	7983
United Kingdom	1998-1999	International collaborative study of macronutrients, micronutrients and blood pressure	Community	urban	40-59	40-59	125	97
United Kingdom	1997-1999	International collaborative study of macronutrients, micronutrients and blood pressure	Community	urban	40-59	40-59	141	138
United Kingdom	1998	Scottish Healthy Survey 1998	Subnational	both	18-74	18-74	3605	4704
United Kingdom	1998-2000	The British Regional Heart Study	National	urban	60-79	60-79	4141
United Kingdom	1999	Health Survey for England	National	both	18+	18+	3181	3778
United Kingdom	1999	MRC National Survey of Health and Development	National	both	53	53	1453	1508
United Kingdom	1999-2001	British Women’s Heart and Health Study	National	both		60-79		3678
United Kingdom	1999-2001	Edinburgh Artery Study	Community	urban	66-87	66-87	401	430
United Kingdom	2000	Health Survey for England	National	both	18+	18+	3355	4100
United Kingdom	1999-2004	Hertfordshire Cohort Study	Subnational	both	59-73	59-73	1572	1416
United Kingdom	2001	Health Survey for England	National	both	18+	18+	6207	7646
United Kingdom	2000-2001	National Diet and Nutrition Survey 2000-2001	National	both	19-64	19-64	814	985
United Kingdom	2002	Health Survey for England	National	both	18+	18+	3773	4795
United Kingdom	2003	The European Male Ageing Study	Community	both	40+		395
United Kingdom	2003	Health Survey for England	National	both	18+	18+	5860	7233
United Kingdom	2003	Scottish Healthy Survey 2003	Subnational	both	18+	18+	3008	3813
United Kingdom	2004	Health Survey for England	National	both	18+	18+	2417	3223
United Kingdom	2004-2005	English Longitudinal Study of Ageing Wave 2 2004-2005	National	both	52+	52+	3301	4029
United Kingdom	2005	Health Survey for England	National	both	18+	18+	3844	4664
United Kingdom	2006	Health Survey for England	National	both	18+	18+	5453	6656
United Kingdom	2007	Health Survey for England	National	both	18+	18+	2674	3306
United Kingdom	2008	The European Male Ageing Study	Community	both	40+		302
United Kingdom	2008	Health Survey for England	National	both	18+	18+	5747	7134
United Kingdom	2008	Scottish Healthy Survey 2008	Subnational	both	18+	18+	2448	3106
United Kingdom	2008-2009	English Longitudinal Study of Ageing Wave 4 2008-2009	National	both	50+	50+	3560	4330
United Kingdom	2009	Health Survey for England	National	both	18+	18+	1812	2150
United Kingdom	2006-2010	MRC National Survey of Health and Development	National	both	60-64	60-64	1062	1159
United Kingdom	2009	Scottish Healthy Survey 2009	Subnational	both	18+	18+	2814	3567
United Kingdom	2010	Health Survey for England	National	both	18+	18+	3088	3949
United Kingdom	2008-2012	National Diet and Nutrition Survey 2008-2012	National	both	18+	18+	883	1142
United Kingdom	2010	Scottish Healthy Survey 2010	Subnational	both	18+	18+	2643	3431
United Kingdom	2011	Health Survey for England	National	both	18+	18+	3134	3975
United Kingdom	2011	Scottish Healthy Survey 2011	Subnational	both	18+	18+	2706	3478
United Kingdom	2012	Health Survey for England	National	both	18+	18+	3066	3889
United Kingdom	2012	Scottish Healthy Survey 2012	Subnational	both	18+	18+	1846	2233
United Kingdom	2012-2013	English Longitudinal Study of Ageing Wave 6 2012-2013	National	both	50+	50+	3291	4056
United Kingdom	2013	Health Survey for England	National	both	18+	18+	3283	4092
United Kingdom	2013	Scottish Healthy Survey 2013	Subnational	both	18+	18+	1815	2294
United Kingdom	2014	Scottish Healthy Survey 2014	Subnational	both	18+	18+	1741	2190
United States of America	1959-1962	National Health Examination Survey I	National	both	18-79	18-79	2906	3385
United States of America	1971-1975	US NHANES I	National	both	18-74	18-74	5250	8401
United States of America	1976-1980	US NHANES II	National	both	18-74	18-74	5919	6591
United States of America	1979-1980	MONICA, Stanford	Subnational	urban	25-64	25-64	703	806
United States of America	1985-1986	INTERSALT, Chicago	Community	urban	20-59	20-59	97	99
United States of America	1986	INTERSALT, Goodman	Community	urban	20-59	20-59	192	192
United States of America	1986	INTERSALT, Jackson	Community	urban	20-59	20-59	184	199
United States of America	1985-1986	MONICA, Stanford	Subnational	urban	25-64	25-64	716	849
United States of America	1989-1990	MONICA, Stanford	Subnational	urban	25-64	25-64	720	842
United States of America	1988-1994	US NHANES III	National	both	18+	18+	8274	9439
United States of America	1996	National Longitudinal Study of Adolescent Health Wave II	National	both	18-21	18-21	504	456
United States of America	1996-1997	International collaborative study of macronutrients, micronutrients and blood pressure	Community	urban	40-59	40-59	146	134
United States of America	1997-1998	International collaborative study of macronutrients, micronutrients and blood pressure	Community	urban	40-59	40-59	271	276
United States of America	1997-1998	International collaborative study of macronutrients, micronutrients and blood pressure	Community	urban	40-59	40-59	156	159
United States of America	1996-1997	International collaborative study of macronutrients, micronutrients and blood pressure	Community	urban	40-59	40-59	132	134
United States of America	1996-1998	International collaborative study of macronutrients, micronutrients and blood pressure	Community	urban	40-59	40-59	130	130
United States of America	1996-1997	International collaborative study of macronutrients, micronutrients and blood pressure	Community	urban	40-59	40-59	132	128
United States of America	1996-1997	Study of Women's Health Across the Nation	National	both		40-55		3265
United States of America	1997-1999	Study of Women's Health Across the Nation	National	both		40-55		2775
United States of America	1998-2000	Study of Women's Health Across the Nation	National	both		40-55		2626
United States of America	1999-2000	US NHANES 1999-2000	National	both	18+	18+	2301	2603
United States of America	1999-2001	Study of Women's Health Across the Nation	National	both		40-56		2523
United States of America	2000-2002	Study of Women's Health Across the Nation	National	both		40-57		2458
United States of America	2001-2002	National Longitudinal Study of Adolescent Health Wave III	National	both	18-28	18-28	2178	2521
United States of America	2001-2002	US NHANES 2001-2002	National	both	18+	18+	2596	2821
United States of America	2003-2004	US NHANES 2003-2004	National	both	18+	18+	2503	2698
United States of America	2005-2006	US NHANES 2005-2006	National	both	18+	18+	2521	2728
United States of America	2005-2006	National Social Life Health and Aging Project	National	both	57-85	57-85	1407	1486
United States of America	2007-2008	US NHANES 2007-2008	National	both	18+	18+	2908	2986
United States of America	2008-2009	National Longitudinal Study of Adolescent Health Wave IV	National	both	24-34	24-34	2334	2740
United States of America	2009-2010	US NHANES 2009-2010	National	both	18+	18+	3057	3236
United States of America	2010-2011	National Social Life Health and Aging Project	National	both	36-99	36-99	1480	1773
United States of America	2011-2012	US NHANES 2011-2012	National	both	18+	18+	2742	2795
Uruguay	1999-2000	The Survey on Health, Well-Being, and Aging in Latin America and the_x000D_ Caribbean (SABE)	Community	urban	60+	60+	502	851
Uruguay	2006	STEPS	National	both	25-64	25-64	261	649
Uruguay	2011-2012	CESCAS Study	Community	urban	35-74	35-74	650	928
Uzbekistan	1996	DHS	National	both		18-49		3790
Uzbekistan	2002	DHS	National	both	18-59	18-49	2062	4792
Uzbekistan	2014	STEPS	National	both	18-64	18-64	1536	2174
Vanuatu	2005	STEPS	Subnational	both	18-60	18-60	587	737
Vanuatu	2011	STEPS	National	both	25-64	25-64	2260	2245
Venezuela	2004-2005	CArdiovascular Risk factors Multiple Evaluation in Latin America	Community	urban	25-64	25-64	713	521
Venezuela	2005-2006	Brajkovich et al., Rev Ven Endoc Metab 4(3):31-32, 2006	Community	urban	20-65	20-65	205	439
Venezuela	2007-2008	Venezuelan Study of Metabolic Syndrome, Obesity and Lifestyle (VEMSOLS)	Community	urban	20+	20+	107	231
Venezuela	2008-2009*	Venezuelan Study of Metabolic Syndrome, Obesity and Lifestyle (VEMSOLS)	Community	rural	20+	20+	49	89
Venezuela	2010-2011	Venezuelan Study of Metabolic Syndrome, Obesity and Lifestyle (VEMSOLS)	Community	urban	20+	20+	66	193
Viet Nam	1992-1993	Living Standard Survey	National	both	18+	18+	5620	6784
Viet Nam	1997-1998	Living Standard Survey	National	both	18+	18+	7509	8761
Viet Nam	2000	National Nutrition Survey	National	both	20+	20+	8985	9464
Viet Nam	2001-2002	Viet Nam National Health Survey 2001-2002	National	both	18+	18+	42428	49978
Viet Nam	2005	National Adult Overweight Survey	National	both	25-64	25-64	8474	8725
Viet Nam	2005	Non-communicable disease risk factors in Ho Chi Minh City	Community	both	25-64	25-64	909	1063
Viet Nam	2008-2009	The survey on diabetes and its risk factors in 2 northern provinces of Vietnam (DM-S)	Subnational	both	25+	25+	830	1446
Viet Nam	2009	STEPS	National	both	25-64	25-64	6739	7858
Viet Nam	2009-2010	General Nutrition Survey	National	both	20+	20+	10565	11430
Viet Nam	2013	Global School-based Student Health Survey	National	both	18-19	18-19	121	140
Yemen	2005-2006	Yemen Household Budget Survey 2005-2006	National	both	18+	18+	1557	1738
Yemen	2013	DHS	National	both		18-49		20964
Zambia	1992	DHS	National	both		18-49		3773
Zambia	1996	DHS	National	both		18-49		4438
Zambia	2001-2002	DHS	National	both		18-49		6529
Zambia	2007	DHS	National	both		18-49		6201
Zambia	2008	STEPS	Community	urban	25+	25+	626	1263
Zambia	2013-2014	DHS	National	both		18-49		14099
Zimbabwe	1985-1986	INTERSALT	Community	urban	20-59	20-59	100	95
Zimbabwe	1994	DHS	National	both		18-49		2120
Zimbabwe	1999	DHS	National	both		18-49		4736
Zimbabwe	2005-2006	DHS	National	both		18-49		7498
Zimbabwe	2010-2011	DHS	National	both	18-54	18-49	6285	7881
* The data for men aged 80+ years has been dropped because it had a sample size of 2 and a standard deviation of zero. This meant that despite small sample size, its standard error was zero giving a false impression of precision.
† This research uses data from China Health and Nutrition Survey (CHNS). We thank the National Institute of Nutrition and Food Safety, China Center for Disease Control and Prevention, Carolina Population Center (5 R24 HD050924), the University of North Carolina at Chapel Hill, the NIH (R01-HD30880, DK056350, R24 HD050924, and R01-HD38700) and the Fogarty International Center, NIH for financial su…
